# Supplementary material for: Large-scale transcriptomic and genomic analyses reveal a novel functional gene SERPINB6 for chicken carcass traits
Source: J Anim Sci Biotechnol. 2024 May 11;15:70. doi: 10.1186/s40104-024-01026-3 (PMC11571647; doi:10.1186/s40104-024-01026-3)
Supplement: Supplementary file 2 — Additional file 2: Table S1. RNA oligonucleotides used in this study. [file 40104_2024_1026_MOESM2_ESM.xlsx]

## Sheet: Table S1
Table S1 RNA oligonucleotides in this study
Fragment name	Sequences (5'→3' )
SERPINB6 siRNA-1	F: GUCACUUCUCUCUGAAAUUTT
	R: AAUUUCAGAGAGAAGUGACTT
SERPINB6 siRNA-2	F: UGAUGCAAUCCAGGAUGAATT
	R: UUCAUCCUGGAUUGCAUCATT
SERPINB6 siRNA-3	F: UCAGGAAUCUCCUCUGGUATT
	R: UACCAGAGGAGAUUCCUGATT
miR-1615 mimic	F: UGGCAGCUGCACAGAAGCCCUUU
	R: AGGGCUUCUGUGCAGCUGCCAUU
mimic NC	F: UUCUCCGAACGUGUCACGUTT
	R: ACGUGACACGUUCGGAGAATT
miR-1615 inhibitor	F: AAAGGGCUUCUGUGCAGCUGCCA
inhibitor NC	R: CAGUACUUUUGUGUAGUACAA
