# Supplementary material for: Large-scale transcriptomic and genomic analyses reveal a novel functional gene SERPINB6 for chicken carcass traits
Source: J Anim Sci Biotechnol. 2024 May 11;15:70. doi: 10.1186/s40104-024-01026-3 (PMC11571647; doi:10.1186/s40104-024-01026-3)
Supplement: Supplementary file 3 — Additional file 3: Table S2. Primer pairs for RT‒PCR. [file 40104_2024_1026_MOESM3_ESM.xlsx]

## Sheet: Table S2
Table S2 Primer pairs for RT-PCR
Primer name	Forward (5'→3' )	Reverse (5'→3' )	Product size, bp
GAPDH	AGAACATCATCCCAGCGT	AGCCTTCACTACCCTCTTG	182
RPL32	AGTTCATCCGCCACCAGTCTGAT	GCTTCGTCTTCTTGTTGCTCCCATA	147
SERPINB6	CCTCAGAACTGCTAACCGACTT	CTTCTCTTCCACCCAGCCATT	163
