# Supplementary material for: Large-scale transcriptomic and genomic analyses reveal a novel functional gene SERPINB6 for chicken carcass traits
Source: J Anim Sci Biotechnol. 2024 May 11;15:70. doi: 10.1186/s40104-024-01026-3 (PMC11571647; doi:10.1186/s40104-024-01026-3)
Supplement: Supplementary file 5 — Additional file 5: Table S3. Genes with non-zero effects on each carcass trait for the EN-1SE model. [file 40104_2024_1026_MOESM5_ESM.xlsx]

## Sheet: Table S3
Table S3 Genes with non-zero effects on each carcass trait for the EN-1SE module
Traits	Number of genes	Genes	Chromosome	Position	Effect size
LW	266	ABHD10	1	89812141	-0.00291552
		ACAD8	24	2590723	-0.0026519
		ACBD5	2	15965513	0.0016034
		ACVRL1	33	3270307	0.00142071
		ADRA2B	22	5333240	0.00637204
		ADRA2C	4	81565509	0.00589568
		AFDN	3	42206666	0.00249022
		ALDH1L2	1	54291208	-0.00633426
		ALKBH1	5	39551686	-0.00462932
		ALPL	21	6603235	-0.00520565
		AMY1A	8	11450028	0.00893485
		ANKFY1	19	3318379	0.00170682
		AP3B2	10	1820119	0.0260917
		AQP4	2	104434445	-0.0079748
		ARHGAP18	3	58085067	0.00141899
		ARL8A	26	355155	-0.00723527
		ARMC10	1	13055396	0.00282748
		BHLHE40	12	18986975	0.0079613
		BMP2	3	15201425	0.00200644
		BNIP1	13	9897105	-0.00180181
		C4H20ORF194	4	89066598	-0.00369853
		C7H2ORF76	7	28385652	0.00208266
		CA10	18	5153054	0.00414903
		CA4	19	8243832	0.0340016
		CAMK1	12	11874754	-0.000215033
		CAPN6	4	13325439	-0.00440422
		CARMIL1	2	89911310	0.0144104
		CC2D1B	8	24697053	-0.0012047
		CCDC40	18	9551554	0.00599591
		CCND1	5	17778656	0.00117756
		CD164L2	23	2057935	-0.00790692
		CD36	1	11331789	0.00167966
		CDV3	2	42576015	0.000906839
		CEBPG	11	10311180	-0.0160651
		CELF2	1	6314414	-0.00798245
		CEP95	18	6895887	0.00735748
		CHL1	12	17602830	-0.00147986
		CHRNA6	Z	53688052	0.00285155
		CIT	15	9851152	0.00399375
		CLMP	24	3056880	-0.00447202
		CLN3	26	5404950	0.00537828
		CNKSR2	1	120598073	0.000166732
		COMMD4	10	3091477	0.0120248
		COQ7	14	8869571	0.00080049
		CSAD	33	7224444	0.00198559
		CYB5R3	1	68297308	0.00686156
		DBF4	2	20828341	0.00365502
		DBX1	5	2267447	-0.00479688
		DISP2	5	996762	0.00204853
		DKK3	5	8397372	0.00145392
		DPP8	10	18459653	0.0055056
		DRP2	4	2055786	-0.00826771
		DYM	Z	1086886	-0.00291887
		EBF2	22	752073	-0.00024808
		EDC3	10	2903180	-0.00520644
		EEF2	28	1553588	-0.00119582
		EFHC1	3	107503522	-0.00301558
		EGFLAM	Z	11920707	0.00194057
		EIF4EBP1	22	2560354	-0.0181655
		ELFN1	14	3056054	0.00333664
		ELOVL6	4	57922997	0.0117153
		EOGT	12	15674507	0.00219696
		ESPL1	33	7233477	0.00708952
		ETNK2	26	1716163	-0.00130568
		F10	1	138924424	-0.000737379
		FAM110D	23	3349993	-0.0147115
		FAM120B	3	40813159	-0.00118761
		FAM189A2	Z	34684448	0.0114955
		FASN	18	4912089	0.00643961
		FBP2	Z	41434016	0.00141478
		FGFR1	22	2646704	-0.0207548
		FKBP1B	3	104141299	-0.00969285
		FKBP7	7	15401652	-0.00456551
		FOXD3	8	28132659	-0.012639
		FUT8	5	22842140	0.00756017
		FXYD6	24	5408189	-0.00465721
		GABRD	21	1844803	0.00238879
		GABRR1	3	75757834	-0.00311764
		GCAT	1	51123897	-0.00623937
		GCOM1	10	7695347	0.00842143
		GLRX	Z	57548245	0.0052373
		GMPR	2	61526239	0.0108202
		GNB1L	15	1234442	-0.00452808
		GNG5	8	16965972	-0.00630308
		GOLM1	Z	40775848	0.00571873
		GPAM	6	27571265	0.00200437
		GPR37L1	26	337772	-0.00852149
		GSTA2	3	88420494	0.00297893
		GZF1	3	3282622	-0.00640505
		H2AFJ	1	48101375	0.0180259
		HEPACAM	24	269349	-0.00116034
		HHIPL1	5	48335982	0.00641674
		HIST1H110	1	48103557	0.026601
		HIST2H4B	1	48096624	0.00893243
		HMGB3	4	17646723	0.00696779
		HNRNPA0	13	15173502	-0.000828638
		HPDL	8	21383295	0.00523313
		HS6ST3	1	146991049	0.00328342
		HSPB1	19	4403293	0.00126718
		HSPB7	21	4315538	0.0149897
		IGF2BP3	2	31154362	-0.00461542
		IGFBP3	2	54932446	-0.0108499
		IL23A	33	6940262	0.000518623
		IRF6	26	3166586	0.0120838
		ITGA1	Z	15771673	0.00265189
		KCNAB2	21	672907	-0.0097488
		KCNH2	2	370085	-0.00241616
		LMCD1	12	19629856	0.0147768
		LOC101747670	31	4739620	-0.000331072
		LOC101747954	6	30387260	3.38e-05
		LOC101748301	3	51077643	0.0130167
		LOC101748767	20	11363599	0.000279862
		LOC101748980	4	87880731	0.0120059
		LOC101751742	1	43327479	-0.004087
		LOC101751855	12	14264613	0.00257182
		LOC107049046	W	2397226	0.00787504
		LOC107050626	30	959520	-0.00874405
		LOC107050760	33	5607427	-0.0137019
		LOC107051943	Z	17118348	0.00292684
		LOC107052149	10	5424802	-0.00320541
		LOC107052150	10	3989222	-0.00447304
		LOC107052248	18	7043409	0.00578951
		LOC107052698	2	99744162	0.0167456
		LOC107052740	2	115275185	-0.0160738
		LOC107052925	3	25994132	0.000639145
		LOC107052960	3	17711249	0.00204483
		LOC107053100	3	67970206	-0.00842137
		LOC107053901	7	36045828	-0.00614742
		LOC107054080	9	18093249	-0.00688897
		LOC107054229	10	19854286	-0.00992619
		LOC107054458	12	3684403	0.00662673
		LOC107055337	28	1572946	-0.00132925
		LOC107055405	33	7105426	-0.00134292
		LOC107056921	13	2548018	-0.00708174
		LOC112530025	18	662810	-0.00565344
		LOC112531056	31	2459834	0.0146326
		LOC112531967	2	21359629	0.000750607
		LOC112532648	6	16295965	-0.00750721
		LOC112532781	7	6639376	-0.00705163
		LOC112532987	1	863251	0.00317875
		LOC112533248	1	31174895	-0.00607932
		LOC112533381	1	44956226	0.0013644
		LOC112533447	14	15402801	-4.26e-05
		LOC395159	2	26619867	-0.00232221
		LOC423893	6	27112708	0.00235997
		LOC771811	8	21470091	0.00641444
		MAP1LC3C	3	35797595	-0.00945967
		MAP3K4	3	45355723	-0.00536299
		MDH1	3	10132110	0.00244915
		ME1	3	77765748	0.00523476
		METAP1	4	59919382	0.00150552
		METRN	14	13574077	-0.0183904
		MIEF2	14	5476096	0.0165868
		MIF	15	8375207	0.000962342
		MINPP1	6	10338413	0.00763559
		MKRN2OS	12	5336119	0.00752877
		MME	9	23214990	0.00787839
		MMP17	15	3011048	-0.00474177
		MRC1	2	19573334	0.00155584
		MRPS6	1	106990173	-0.000602068
		MVP	28	118450	0.00116074
		MYH13	18	317760	-0.00703224
		MYH1C	18	609685	0.000107436
		NCBP1	Z	70943785	0.00557845
		NDC1	8	25436987	-0.00448793
		NKAIN4	20	8729908	0.00183681
		NODAL	22	2568186	-0.00434691
		NOTCH1	17	8107663	0.00321497
		NPM1	13	4020680	-0.0128138
		NPPA	21	5578197	0.00335694
		ORC6	11	7821402	0.000745311
		OSGEPL1	7	340872	-0.00165546
		OTOP3	18	10559123	-0.0105285
		P4HA2	13	17442191	0.0108873
		PABPC1	2	128496930	-0.00749585
		PALLDL	13	15135092	0.00286513
		PAQR7	23	3399972	0.00363084
		PCMT1	3	48319791	-0.000610184
		PDE1B	33	6021308	0.0231029
		PDE7B	3	55349437	-0.00231598
		PEMT	14	5190433	-0.0202566
		PEX11A	10	13256780	0.00220414
		PHF21B	1	69916224	0.0050881
		PITPNM1	5	650764	0.0027614
		PLA2G4A	8	10606070	-0.00275818
		PLAGL1	3	52329251	-0.00844628
		PLCH2	21	1472571	0.00316643
		PLEKHF1	11	8369771	0.0037279
		PLIN1	10	13263491	0.00515993
		PNPLA3	1	69044974	0.00691154
		POF1B	4	8656746	0.0125918
		POLE	15	10292860	0.00275323
		PON2	2	23847295	-0.0102135
		PRDM5	4	54227382	-0.00410061
		PRKCH	5	54228529	-0.00887684
		PRLHR	6	30702401	-0.0111878
		PRODH	15	10397040	-0.000703081
		PTP4A2	23	5210818	-0.0166502
		PTPRZ1	1	23043203	-0.00128733
		PURG	4	34642974	0.000249871
		PXDNL	20	9035311	-0.000412508
		QPCT	3	33687371	-0.00253354
		R3HDM4	28	2942185	0.00413806
		RAB18L	27	5892918	0.0206644
		RAI14	Z	10453610	0.0167249
		RAP1GAP2	19	9664803	-0.0155588
		RBKS	3	27695420	0.0055145
		RBM38	20	11615331	0.00627275
		RDH8	8	14341966	0.00229453
		RFC2	19	2998213	-0.00117899
		RSPO1	23	3853072	0.000475136
		RXFP3	Z	10314257	-0.00251769
		SAMD15	5	39417053	-0.000601786
		SAV1	5	58041975	-0.00327006
		SCAMP2	10	2858214	-0.000906158
		SDK1	14	3924572	-0.000844714
		SERPINB1	2	67621774	0.00570183
		SERPINB6	2	67630807	0.0130477
		SFRP2	4	20063707	-0.00406946
		SHROOM2	1	126382157	0.0172221
		SIAH1	11	7356813	-0.000941097
		SLC25A10	18	9892507	-0.00149758
		SMAD7	Z	1241894	0.00417054
		SMAD9	1	173744731	0.00146913
		SNCA	4	35370103	-0.00549505
		SSTR2	18	8968317	0.00139337
		STAB1	12	1017608	0.00405578
		STON2	5	41071023	0.00128571
		SYNPO	13	13796876	0.0254403
		SYTL3	3	52170872	0.0074197
		SYVN1	33	6602106	-0.000143467
		TAX1BP1	2	32936016	0.0144049
		TBC1D1	4	69696354	0.000601946
		TBC1D16	18	9562960	0.0124384
		TBCD	18	3232038	0.00280457
		TCP11L2	1	53881510	0.000952887
		TEF	1	49664271	0.00251521
		TESC	15	11627661	0.0059513
		TEX14	19	7202205	-0.00168156
		TLN2	10	4706287	-0.00160583
		TMEM108	2	42394259	0.00988887
		TMEM182L	4	9283343	-0.00263001
		TMEM221	28	3679803	0.00187125
		TMEM231	11	19912210	0.00102819
		TMPRSS11F	4	51701313	0.00530069
		TNS1	7	22605540	0.00414386
		TROJANZ	Z	9025002	-0.000448172
		TTC38	1	71340632	0.00214828
		UACA	10	20047863	0.00691789
		UBE2Q2	10	3950815	-0.00682882
		ULK4	2	43407311	0.00552498
		UPF3B	4	16494252	0.00854783
		USP24	8	25636714	-0.00558736
		USP43	18	2202717	-0.00898438
		VASP	32	529046	0.00324037
		VOPP1	2	51667730	0.0112103
		VSTM2L	20	10415497	0.00661554
		VWA9	10	18494771	-0.000998206
		WDR54	4	90984524	0.00168393
		WFIKKN2	18	10095239	0.00568031
		WTAP	3	45712924	-0.000272477
		YBX3	1	79075430	-0.00224487
		ZBTB1	5	53062225	0.00165187
		ZC3H12A	23	3917129	0.0054062
		ZNF703	22	2480019	-0.00523707
		ZYG11B	8	24836798	0.00417936
DW	238	ACAD8	24	2590723	-0.00214686
		ADRA2B	22	5333240	0.00246607
		AFDN	3	42206666	0.0102311
		AIFM1	4	1576772	-0.00253075
		AKNAD1	8	1690193	0.000364073
		ALDH1L2	1	54291208	-0.00259377
		ALDH6A1	5	37942554	-0.000355748
		ALPL	21	6603235	-0.00385603
		AMY1A	8	11450028	0.0034416
		ANKFY1	19	3318379	0.0010676
		AP3B2	10	1820119	0.0320458
		AQP4	2	104434445	-0.014447
		ARHGAP18	3	58085067	0.00120502
		ARIH1	10	2092601	0.0069523
		ARL8A	26	355155	-0.00188048
		BBOX1	5	3749189	0.00148695
		BCL6	9	14938194	0.000941486
		BMP15	4	1860090	-0.00098597
		BNIP1	13	9897105	-0.00323991
		BRD8	13	10782857	-0.00462392
		C4H20ORF194	4	89066598	-0.00246517
		C7H2ORF76	7	28385652	0.00138295
		CA10	18	5153054	3.83e-05
		CA4	19	8243832	0.0283459
		CAMK1	12	11874754	-0.00120778
		CAPN6	4	13325439	-0.00516889
		CARMIL1	2	89911310	0.00547919
		CCLI7	19	4947052	-0.000351098
		CD164L2	23	2057935	-0.00695291
		CD36	1	11331789	0.000771395
		CEBPG	11	10311180	-0.00758983
		CHTF8	11	18913131	0.0022079
		CKMT1A	10	20586660	0.000390223
		CLMP	24	3056880	-0.009545
		CLN3	26	5404950	0.00787161
		COMMD4	10	3091477	0.00532089
		COPRS	18	6563667	0.00857862
		CYB5R3	1	68297308	0.00362906
		DKK3	5	8397372	0.0128
		DRP2	4	2055786	-0.0158981
		DYSF	4	90632156	-0.000483093
		ECHS1	6	10065545	-0.00277447
		EEF2	28	1553588	-0.00353275
		EFHC1	3	107503522	-0.00126592
		EFNB1	4	1022718	0.00338131
		EGFLAM	Z	11920707	0.0025448
		EIF4EBP1	22	2560354	-0.016594
		ELFN1	14	3056054	0.000737086
		ELOVL6	4	57922997	0.010003
		EOGT	12	15674507	0.00409409
		ERP29	15	6557187	-0.00207882
		ESPL1	33	7233477	0.00790081
		EVI5L	30	561543	-0.000308831
		FAM110D	23	3349993	-0.0132959
		FAM120B	3	40813159	-0.000525172
		FAM189A2	Z	34684448	0.0133707
		FASN	18	4912089	0.00313724
		FGF16	4	12790680	0.00658119
		FGFR1	22	2646704	-0.0198416
		FKBP1B	3	104141299	-0.0124439
		FLVCR1	3	21869641	0.00234907
		FOXD3	8	28132659	-0.00664396
		FRZB	7	2337402	-0.00300281
		FUT8	5	22842140	0.00496326
		FXYD6	24	5408189	-0.00510599
		GABRD	21	1844803	0.00648815
		GABRR1	3	75757834	-0.00160727
		GCAT	1	51123897	-0.0162253
		GCOM1	10	7695347	0.00193308
		GLRX	Z	57548245	0.00496561
		GMPR	2	61526239	0.015158
		GNB1L	15	1234442	-0.00892507
		GNG5	8	16965972	-0.000254507
		GOLM1	Z	40775848	0.00814768
		GPAM	6	27571265	0.00384589
		GPD1L	2	40237145	0.000443191
		GPR37L1	26	337772	-0.00379724
		GSTA2	3	88420494	0.00618649
		GTPBP6	1	131359528	0.000547791
		GZF1	3	3282622	-0.00439801
		H2AFJ	1	48101375	0.0151119
		HAGHL	14	6435736	0.00256162
		HEPACAM	24	269349	-0.0116656
		HHIPL1	5	48335982	0.00102189
		HIF3A	32	560224	-0.000793217
		HIST1H110	1	48103557	0.0204637
		HIST1H2B5	1	48170395	0.00158147
		HIST1H2B7L2	1	48153914	0.000164671
		HIST2H4B	1	48096624	0.00770319
		HS6ST3	1	146991049	0.000771223
		HSTH2B7	1	48095567	0.00136505
		HYOU1	24	5675942	-0.0107383
		IGF2BP3	2	31154362	-0.00100428
		IGFBP3	2	54932446	-0.00348692
		IRF6	26	3166586	0.0127589
		ITGA1	Z	15771673	0.000347559
		KCNAB2	21	672907	-0.00866434
		LMCD1	12	19629856	0.011403
		LOC101748301	3	51077643	0.0167317
		LOC101748980	4	87880731	0.0113412
		LOC101749424	8	4716235	-0.00308114
		LOC101751855	12	14264613	0.00478475
		LOC107049046	W	2397226	0.000625823
		LOC107050564	15	112179	-0.00065497
		LOC107050626	30	959520	-0.00783392
		LOC107050760	33	5607427	-0.0131097
		LOC107050775	26	1271993	-0.00428084
		LOC107052100	1	176516621	-9.29e-05
		LOC107052150	10	3989222	-0.00478998
		LOC107052240	18	8739089	-0.00343564
		LOC107052248	18	7043409	0.0101993
		LOC107052698	2	99744162	0.00824188
		LOC107052740	2	115275185	-0.00610163
		LOC107052925	3	25994132	0.00257524
		LOC107053100	3	67970206	-0.0123354
		LOC107053617	6	3216860	0.00251286
		LOC107054229	10	19854286	-0.00538207
		LOC107054458	12	3684403	0.00747025
		LOC107054724	18	592144	-0.000310142
		LOC107054784	19	2917038	-0.00268168
		LOC107056921	13	2548018	-0.016295
		LOC112530355	27	5793060	-0.00494113
		LOC112530930	33	7399840	0.000813185
		LOC112531056	31	2459834	0.0138424
		LOC112532063	3	30819482	-0.0054019
		LOC112532100	3	81512848	-0.000831959
		LOC112532416	4	34628778	-0.000765283
		LOC112532476	5	34411156	-0.00469732
		LOC112532648	6	16295965	-0.0108946
		LOC112532781	7	6639376	-0.00249461
		LOC112533248	1	31174895	-0.00431014
		LOC112533381	1	44956226	0.00163537
		LOC395159	2	26619867	-0.00339164
		LOC422304	4	11288562	0.0041443
		LOC423893	6	27112708	0.00635805
		LOC771811	8	21470091	0.0113308
		MAP2K5	10	19384995	0.00206914
		MAP3K4	3	45355723	-0.00378951
		MB	1	52004052	0.00523041
		ME1	3	77765748	0.00428995
		METAP1	4	59919382	0.0108714
		METRN	14	13574077	-0.0225477
		MIEF2	14	5476096	0.0207056
		MIF	15	8375207	0.00926854
		MINPP1	6	10338413	0.00657703
		MKRN2OS	12	5336119	0.0113518
		MMAA	4	31180199	-0.00412756
		MME	9	23214990	0.00866736
		MMP17	15	3011048	-0.00250781
		MRC1	2	19573334	0.000716053
		MRVLDC3	11	19827713	-0.000381694
		MYH13	18	317760	-0.0168513
		MYO18B	15	7335775	-0.0074419
		N6AMT1	1	105292628	-0.00184016
		NCBP1	Z	70943785	0.00274332
		NDC1	8	25436987	-0.00511048
		NOL8	12	3862127	5.37e-05
		NPM1	13	4020680	-0.00756782
		NPPA	21	5578197	0.00615927
		NUP205	1	47715105	-0.00187667
		NWD2	4	69912320	0.00184057
		OC3	1	48037629	0.00305487
		OTOP3	18	10559123	-0.00489423
		P4HA2	13	17442191	0.0165918
		PABPC1	2	128496930	-0.00621919
		PAQR7	23	3399972	0.00124254
		PDE1B	33	6021308	0.0126579
		PDE7B	3	55349437	-0.00133642
		PEMT	14	5190433	-0.0126211
		PHF21A	5	24007420	-0.00156343
		PHF21B	1	69916224	0.00214178
		PITPNM1	5	650764	0.00373469
		PLA2G4A	8	10606070	-0.000520588
		PLAGL1	3	52329251	-0.00651979
		PLIN1	10	13263491	0.00546722
		PNAT3	11	15783059	0.00216009
		POF1B	4	8656746	0.00635895
		POLR3H	1	49601069	-0.0101837
		PON2	2	23847295	-0.0112787
		PRDM5	4	54227382	-0.00645408
		PRKCH	5	54228529	-0.0074595
		PRLHR	6	30702401	-0.0110087
		PTP4A2	23	5210818	-0.00895213
		PXDNL	20	9035311	-0.00578243
		QPCT	3	33687371	-0.00229932
		R3HDM4	28	2942185	0.00939868
		RAB18L	27	5892918	0.00843172
		RAI14	Z	10453610	0.00560313
		RAP1GAP2	19	9664803	-0.0151838
		RBKS	3	27695420	0.0100807
		RBM38	20	11615331	0.00858898
		RDH8	8	14341966	0.000318162
		RFC2	19	2998213	-0.00292265
		RPN1	12	9559670	-0.00297721
		SCO2	1	1300790	-0.000563849
		SERPINB6	2	67630807	0.010778
		SHROOM2	1	126382157	0.01201
		SLC25A10	18	9892507	-5.67e-06
		SLC25A43	4	16563983	-0.000889851
		SMAD7	Z	1241894	0.00346507
		SMAD9	1	173744731	0.00356896
		SNCA	4	35370103	-0.0092122
		SPOUT1	17	5651406	-0.00810414
		SSTR2	18	8968317	0.00288694
		STAP2	28	1474892	0.000868164
		SYNPO	13	13796876	0.0238753
		SYTL3	3	52170872	0.001952
		SYVN1	33	6602106	-0.00811299
		TAX1BP1	2	32936016	0.0166318
		TBC1D16	18	9562960	0.0105513
		TBC1D24L	18	2172035	-0.00349716
		TBC1D8B	4	17368736	0.00121091
		TBCD	18	3232038	0.00597777
		TEX14	19	7202205	-0.00847577
		TIAL1	6	31195010	0.00608219
		TLN2	10	4706287	-0.00804292
		TMEM108	2	42394259	0.00811518
		TMEM182L	4	9283343	-0.00486468
		TMEM221	28	3679803	0.00907033
		TNS1	7	22605540	0.00452173
		TRMT11	3	59784262	0.00102963
		TTC38	1	71340632	0.00190606
		TXLNA	23	5315389	-0.00158576
		UACA	10	20047863	0.00312838
		UBE2Q2	10	3950815	-0.00984901
		UPF3B	4	16494252	0.0100661
		USP24	8	25636714	-0.00512037
		USP43	18	2202717	-0.0119433
		VASP	32	529046	0.00289663
		VOPP1	2	51667730	0.00530069
		VSTM2L	20	10415497	0.00550058
		VWA9	10	18494771	-0.000803519
		WDR54	4	90984524	0.00575998
		YBX3	1	79075430	-0.00635117
		YWHAG	19	4382266	0.00944617
		ZBTB1	5	53062225	0.0116384
		ZC3H12A	23	3917129	0.00568436
		ZNF469	11	18172406	-0.000611932
EW	190	AIFM1	4	1576772	-0.0106783
		ALKBH1	5	39551686	-0.000260767
		AMY1A	8	11450028	0.0199425
		ANKFY1	19	3318379	0.00476586
		AP3B2	10	1820119	0.0248707
		AQP4	2	104434445	-0.0116021
		ARHGAP18	3	58085067	0.00523437
		ARL8A	26	355155	-0.00763503
		ATG9A	7	22223873	-0.00304202
		BBS9	2	47622783	0.00771481
		BMP6	2	64375767	0.0113768
		C1H11ORF87	1	181221411	0.000640283
		CA4	19	8243832	0.0178624
		CARMIL1	2	89911310	0.00136122
		CD164L2	23	2057935	-0.00455338
		CEBPG	11	10311180	-0.0126065
		CETN1	4	53633118	0.00389859
		CKMT1A	10	20586660	2.21e-05
		CLN3	26	5404950	0.00533206
		CMPK1	8	22291575	0.00221239
		COMMD4	10	3091477	0.00680725
		COQ7	14	8869571	0.00276057
		CRYAB	24	6242317	0.00430626
		CYB5R3	1	68297308	0.0073634
		CYCS	2	31762177	0.00229031
		CYP1A1	10	2898906	-6.85e-05
		DKK3	5	8397372	0.0078949
		DPP8	10	18459653	0.00441813
		DRP2	4	2055786	-0.00402168
		EDC3	10	2903180	-0.00169684
		EEF2	28	1553588	-0.0127692
		EGFLAM	Z	11920707	0.0103169
		EIF4EBP1	22	2560354	-0.0254204
		ELOVL6	4	57922997	0.012666
		EOGT	12	15674507	0.00242627
		ESPL1	33	7233477	0.00162838
		ETNK2	26	1716163	-0.000960178
		FAM110D	23	3349993	-0.00428499
		FAM189A2	Z	34684448	0.00639025
		FBP2	Z	41434016	0.00890421
		FGFR1	22	2646704	-0.0114116
		FKBP1B	3	104141299	-0.00348286
		FOXD3	8	28132659	-0.0172274
		FREM3	Z	16552748	0.000101077
		FUT8	5	22842140	0.00541418
		FXYD6	24	5408189	-2.8e-05
		GABRD	21	1844803	0.00469762
		GABRR1	3	75757834	-0.00168334
		GCAT	1	51123897	-0.00216843
		GLRX	Z	57548245	0.00765819
		GMPR	2	61526239	0.0169226
		GOLM1	Z	40775848	0.0120024
		GPAM	6	27571265	0.00662511
		GPR153	21	629720	-0.000320598
		GPR37L1	26	337772	-0.000831353
		GREM1	5	30773760	0.00503731
		GSTA2	3	88420494	0.000560969
		GTF2IRD1	19	2866852	-0.00531666
		GTPBP6	1	131359528	2.96e-05
		GZF1	3	3282622	-0.0109338
		H2AFJ	1	48101375	0.0162656
		HHIPL1	5	48335982	0.00118553
		HIST1H110	1	48103557	0.0163303
		HIST1H2B7L2	1	48153914	0.00157497
		HIST2H4B	1	48096624	0.00250809
		HMGB3	4	17646723	0.00814238
		HNRNPA1	33	7724007	-0.00311219
		HS6ST3	1	146991049	0.00368757
		HSTH2B7	1	48095567	0.00465947
		HYOU1	24	5675942	-0.00117577
		IGF2BP1	27	6056993	0.00627997
		IGF2BP3	2	31154362	-0.00466104
		IGFBP3	2	54932446	-0.00378405
		IRF6	26	3166586	0.00237507
		ITPR1	12	18802491	0.00085459
		KCNH2	2	370085	-0.00287899
		KCTD3	3	20828194	0.00326249
		KLHDC8B	12	11905724	-0.000344647
		LOC101748301	3	51077643	0.00516503
		LOC101748980	4	87880731	0.0158944
		LOC101751855	12	14264613	0.000237717
		LOC107049688	10	866471	-0.00270865
		LOC107050564	15	112179	-0.00493187
		LOC107050760	33	5607427	-0.00289735
		LOC107052150	10	3989222	-0.000508159
		LOC107052248	18	7043409	0.00521933
		LOC107052698	2	99744162	0.016064
		LOC107052740	2	115275185	-0.0041156
		LOC107053100	3	67970206	-0.00448534
		LOC107054229	10	19854286	-0.000714589
		LOC107054458	12	3684403	0.00252893
		LOC107055337	28	1572946	-0.00315775
		LOC107056921	13	2548018	-0.00246568
		LOC112530355	27	5793060	-0.0050961
		LOC112531056	31	2459834	0.0244708
		LOC112532476	5	34411156	-0.00665142
		LOC112532648	6	16295965	-0.000361154
		LOC112533534	1	55638160	0.0078586
		LOC423893	6	27112708	0.000755198
		LOC771494	15	1768072	0.00254867
		LOC771811	8	21470091	0.00792625
		MAP3K4	3	45355723	-0.00232165
		MCM4	2	108001803	-0.000171095
		MDH1	3	10132110	0.000225138
		ME1	3	77765748	0.0070741
		MEF2B	28	3688000	0.00117746
		METAP1	4	59919382	0.00656143
		METRN	14	13574077	-0.015942
		MIEF2	14	5476096	0.0189167
		MIF	15	8375207	0.00941603
		MINPP1	6	10338413	0.00636518
		MME	9	23214990	0.00123884
		MMRN1	4	35453433	0.00428942
		MTAP	Z	78808963	1.11e-05
		MTUS1	4	62887710	0.00109957
		MYH13	18	317760	-0.00451519
		NATD1	14	4915961	0.000255361
		NAV3	1	38477996	0.00168251
		NDUFV3	1	110902128	0.00147887
		NEDD4	10	8216263	0.00147552
		NODAL	22	2568186	-0.00764893
		NPM1	13	4020680	-0.00335191
		OC3	1	48037629	0.00458005
		ORC6	11	7821402	0.0013702
		P4HA2	13	17442191	0.0044197
		PABPC1	2	128496930	-0.0143701
		PACRGL	4	74923536	0.00588311
		PARP4	1	180569335	0.00110531
		PDE1B	33	6021308	0.00727583
		PEMT	14	5190433	-0.0158356
		PEX11A	10	13256780	0.0035764
		PFKP	2	11439905	0.00112553
		PIK3R1	Z	21600538	-0.00182398
		PLAGL1	3	52329251	-0.00196435
		PLIN1	10	13263491	0.00613719
		PNPLA3	1	69044974	0.00130611
		POF1B	4	8656746	0.00475411
		PON2	2	23847295	-0.0163975
		PTP4A2	23	5210818	-0.00852089
		PURG	4	34642974	0.00777167
		R3HDM1	7	30558498	-0.00611746
		RAB11FIP1	22	2531590	-5.47e-05
		RAB18L	27	5892918	0.000612477
		RAI14	Z	10453610	0.0149425
		RBKS	3	27695420	0.00648366
		RFC2	19	2998213	-0.00158824
		RNF166	11	18426123	-0.00144386
		RNPS1	14	14178476	-6.66e-05
		RPL7A	17	7165762	-0.00280857
		RPLP2	5	15988899	-0.0014382
		SERPINB6	2	67630807	0.0213114
		SH3GLB2	17	5730628	0.00265728
		SHROOM2	1	126382157	0.00456252
		SLC25A10	18	9892507	-5.42e-05
		SLC35B4	1	1976831	0.000908897
		SMAD9	1	173744731	0.00687285
		SMG6	19	5673804	-0.00242614
		SNCA	4	35370103	-0.00086936
		SPOUT1	17	5651406	-0.0153142
		SRPK2	1	13957491	0.00305725
		SYNPO	13	13796876	0.0145794
		SYTL3	3	52170872	0.00310202
		TARBP1	3	38524548	0.00241882
		TAX1BP1	2	32936016	0.00548443
		TBC1D16	18	9562960	0.0244218
		TBC1D8B	4	17368736	0.00310073
		TBCD	18	3232038	0.0056412
		TCP11L2	1	53881510	0.00177374
		TIAL1	6	31195010	0.00858053
		TLK2	27	4774305	-0.00563957
		TMEM108	2	42394259	0.00386054
		TMEM182L	4	9283343	-0.00857656
		TMEM221	28	3679803	0.00542343
		TRMT11	3	59784262	0.00319824
		TROJANZ	Z	9025002	-1.25e-05
		TXLNA	23	5315389	-0.00120703
		UACA	10	20047863	0.00606099
		UBE2Q2	10	3950815	-0.00824709
		ULK4	2	43407311	0.00238422
		UPF3B	4	16494252	0.00749888
		UQCRQ	13	17774714	0.00108774
		USP24	8	25636714	-0.00921573
		USP43	18	2202717	-0.00757721
		VOPP1	2	51667730	0.00531423
		VSTM2L	20	10415497	0.00537805
		WDR91	1	47904971	0.00524969
		WFIKKN2	18	10095239	0.00831604
		YBX3	1	79075430	-0.00488311
		ZBTB1	5	53062225	0.0127214
		ZNF703	22	2480019	-0.00590976
BMW	43	AKAP5	5	53099294	0.00195205
		AMY1A	8	11450028	0.0142187
		AP3B2	10	1820119	0.00329512
		ATG9A	7	22223873	-0.00426575
		BDH2	4	60973522	0.00117046
		C5H15orf57	5	1125535	0.00137708
		CEBPG	11	10311180	-0.00052161
		CETN1	4	53633118	0.00494602
		CMPK1	8	22291575	0.00372814
		COQ7	14	8869571	0.000396233
		EDC3	10	2903180	-0.00487726
		EEF2	28	1553588	-0.00595492
		EIF4EBP1	22	2560354	-0.00423095
		EP300	1	49778616	-0.00162908
		FBP2	Z	41434016	0.00499038
		FGFR1	22	2646704	-0.00791599
		FOXD3	8	28132659	-0.00277885
		GOLM1	Z	40775848	0.00740027
		GTF2IRD1	19	2866852	-0.00143146
		HELZ	18	7145227	-0.000948568
		HNRNPA1	33	7724007	-0.00107169
		LOC107052698	2	99744162	0.00297593
		MECP2	30	360508	-0.00223737
		MSANTD3	2	89075200	0.000484515
		MZT1	1	157641451	0.000125003
		NSD1	13	10923976	-0.0047139
		PA2G4	33	7033372	-0.00280906
		PABPC1	2	128496930	-0.0146045
		PFKP	2	11439905	0.00428626
		PTPN4	7	25316975	-0.00552347
		PURG	4	34642974	0.00161959
		RBL2	11	4992998	-3.24e-05
		RNPS1	14	14178476	-0.00665919
		SCAF4	1	106003107	-0.00920163
		SCYL3	8	5441379	-0.00433187
		SERPINB6	2	67630807	0.00883876
		SRPK2	1	13957491	0.00261916
		TBC1D16	18	9562960	0.00919612
		TCTN1	15	6275491	0.00295096
		TLK2	27	4774305	-0.00288834
		UBE2O	18	4379218	-0.000270736
		UBP1	2	44569864	-0.000147966
		VEZF1	19	8866657	-0.000247241
