# Supplementary material for: Large-scale transcriptomic and genomic analyses reveal a novel functional gene SERPINB6 for chicken carcass traits
Source: J Anim Sci Biotechnol. 2024 May 11;15:70. doi: 10.1186/s40104-024-01026-3 (PMC11571647; doi:10.1186/s40104-024-01026-3)
Supplement: Supplementary file 8 — Additional file 8: Table S4. Hub genes for target modules. [file 40104_2024_1026_MOESM8_ESM.xlsx]

## Sheet: Table S4
Table S4 Hub genes for target modules
Traits	Module	Number of genes in the module	Number of hub genes	Hub genes	Gene significance	Module membership
LW	Green	1040	41	SERPINB6	0.334215	-0.650017
				HNRNPA1	-0.319984	0.667437
				EPFIP1L	-0.308387	0.70009
				RNPS1	-0.293098	0.648901
				SNX17	-0.29176	0.674117
				LOC101748546	0.27652	-0.631485
				TCP11L2	0.269022	-0.622042
				EDC3	-0.266404	0.600715
				SYDE2	-0.263168	0.695612
				PPP3CC	-0.249799	0.649851
				ADO	-0.24668	0.651752
				YTHDF2	-0.238882	0.764458
				LUC7L	-0.23835	0.675333
				BTBD2	-0.237359	0.698576
				DNAJA3	-0.236715	0.642038
				GMEB2	-0.232036	0.706309
				UBE2O	-0.231155	0.719089
				CPD	-0.231031	0.66188
				LOC101749377	-0.229727	0.70795
				ORMDL3	-0.226606	0.617155
				INTS4	-0.225263	0.60353
				SF3B4	-0.223659	0.656204
				RAD51AP1	0.223375	-0.687997
				TADA3	-0.223285	0.705366
				CSNK2A2	-0.221814	0.630757
				FAM160A2	-0.221611	0.621454
				SMG5	-0.22099	0.77369
				CREBBP	-0.21862	0.690871
				ASH2L	-0.217725	0.726639
				CSNK1G2	-0.216224	0.796575
				SCMH1	-0.215361	0.663387
				MEPCE	-0.214923	0.738066
				NSD1	-0.214518	0.664097
				EI24	-0.214155	0.604937
				ZNF335	-0.2139	0.881823
				LOC426821	-0.211693	0.651645
				SMC6	0.21169	-0.69178
				LCMT1	0.202493	-0.616708
				LOC107057564	-0.201919	0.688367
				LMF2	-0.201071	0.610795
				PTP4A3	-0.200864	0.605233
EW			74	SERPINB6	0.371373	-0.650017
				HNRNPA1	-0.340242	0.667437
				DNAJA3	-0.298268	0.642038
				EPFIP1L	-0.292735	0.70009
				ATG9A	-0.283371	0.707062
				CSNK2A2	-0.28322	0.630757
				RNPS1	-0.281072	0.648901
				SNX17	-0.279197	0.674117
				EI24	-0.273697	0.604937
				SMARCC1	-0.268934	0.648685
				NACA	-0.267024	0.646814
				SF3B4	-0.266667	0.656204
				ASH2L	-0.264343	0.726639
				CBARP	-0.261801	0.682227
				TBC1D22B	-0.259947	0.690827
				SYDE2	-0.257657	0.695612
				TCP11L2	0.255393	-0.622042
				PARP4	0.255118	-0.718969
				SMG5	-0.252536	0.77369
				LOC101748546	0.252371	-0.631485
				EDC3	-0.251459	0.600715
				NSD1	-0.248834	0.664097
				MECP2	-0.247587	0.611096
				PPP3CC	-0.242978	0.649851
				ZNF335	-0.242941	0.881823
				UBE2O	-0.242397	0.719089
				PDIA3	-0.241326	0.604077
				TADA3	-0.240641	0.705366
				INTS4	-0.240423	0.60353
				CALR	-0.23855	0.601523
				CSNK1G2	-0.238429	0.796575
				GMEB2	-0.238119	0.706309
				MOCOS	0.23622	-0.629285
				YTHDF2	-0.236043	0.764458
				ATPAF2	-0.235628	0.66201
				TMEM214	-0.234188	0.669774
				SCYL3	-0.232993	0.670751
				LOC107054982	-0.23278	0.663606
				PTP4A3	-0.232153	0.605233
				MTA2	-0.230152	0.683397
				ETV3	-0.230015	0.600842
				BTBD2	-0.229645	0.698576
				DMAP1	-0.228078	0.60052
				LOC101749950	-0.226776	0.625456
				LMF2	-0.225852	0.610795
				BRD4L	-0.224372	0.712546
				GPATCH8	-0.220848	0.641683
				AXIN1	-0.219892	0.737927
				NOP2	-0.218482	0.661802
				LOC101749377	-0.21738	0.70795
				MPV17L2	-0.217271	0.627808
				DDX23	-0.216742	0.697071
				LOC107057564	-0.216742	0.688367
				SMC6	0.215558	-0.69178
				TJAP1	-0.215466	0.660888
				TBC1D20	-0.215025	0.686242
				ZBTB45	-0.214682	0.62132
				RPRD2	-0.214588	0.833422
				GATAD2B	-0.21228	0.794383
				LCMT1	0.21004	-0.616708
				IGBP1	-0.209521	0.656224
				FBXO25	0.209088	-0.601944
				SAFB2	-0.208822	0.662097
				BAG4	-0.208662	0.811919
				CCNT1	-0.208307	0.700345
				KEAP1	-0.20633	0.680261
				CREBBP	-0.205621	0.690871
				ZC3H18	-0.205273	0.714206
				RAD51AP1	0.205115	-0.687997
				ATF7	-0.204422	0.70083
				ACOX3	0.203582	-0.606234
				PDKI2	-0.203037	0.625488
				C25H1ORF43	-0.200992	0.676059
				CERS2	-0.200173	0.667747
BMW			69	SERPINB6	0.310777	-0.650017
				HNRNPA1	-0.292964	0.667437
				MECP2	-0.281388	0.611096
				SCYL3	-0.279094	0.670751
				ATG9A	-0.277885	0.707062
				SMG5	-0.27726	0.77369
				NSD1	-0.274183	0.664097
				UBE2O	-0.272781	0.719089
				NACA	-0.265101	0.646814
				RNPS1	-0.26404	0.648901
				CBARP	-0.263547	0.682227
				EDC3	-0.259274	0.600715
				ASH2L	-0.253996	0.726639
				LMF2	-0.253516	0.610795
				INTS4	-0.249972	0.60353
				SMARCC1	-0.245124	0.648685
				EPFIP1L	-0.244089	0.70009
				TANGO2	0.243967	-0.678574
				DHX38	-0.243965	0.617172
				SAFB2	-0.241898	0.662097
				PDIA3	-0.24165	0.604077
				RAPGEF1	-0.241112	0.612964
				DMAP1	-0.238714	0.60052
				LOC107054982	-0.236466	0.663606
				RPRD2	-0.234032	0.833422
				BRD4L	-0.233712	0.712546
				MTA2	-0.2325	0.683397
				ZNF335	-0.2318	0.881823
				LCMT1	0.231738	-0.616708
				PTP4A3	-0.2316	0.605233
				DNAJA3	-0.231128	0.642038
				YTHDF2	-0.230516	0.764458
				LOC101749950	-0.22928	0.625456
				NOP2	-0.22924	0.661802
				TAOK1	-0.228868	0.68264
				TJAP1	-0.228819	0.660888
				IGBP1	-0.228488	0.656224
				AXIN1	-0.228473	0.737927
				LOC107057564	-0.227249	0.688367
				SYDE2	-0.225864	0.695612
				CSNK2A2	-0.224064	0.630757
				SMG7	-0.222413	0.636606
				LOC101748546	0.219881	-0.631485
				FBXO25	0.218929	-0.601944
				GATAD2B	-0.21649	0.794383
				DDX23	-0.216369	0.697071
				TADA3	-0.216298	0.705366
				MEX3D	-0.216265	0.614651
				ZC3H18	-0.215773	0.714206
				TCF20	-0.215462	0.670923
				CREBBP	-0.214649	0.690871
				WBP11	-0.214526	0.686122
				PRPF40A	-0.213581	0.625104
				CALR	-0.213379	0.601523
				ATF7	-0.210537	0.70083
				SF3B4	-0.210299	0.656204
				LOC101749377	-0.209993	0.70795
				WDR82	-0.209383	0.610049
				FBXO42	-0.20884	0.815673
				CCDC12	-0.207755	0.697851
				BTBD2	-0.206963	0.698576
				EMC2	0.206949	-0.648483
				EI24	-0.206064	0.604937
				RASAL3	-0.204844	0.611315
				HS1BP3	0.204709	-0.627788
				SPEN	-0.204246	0.620232
				NOL9	-0.203112	0.725489
				RPTOR	-0.202635	0.747167
				PATL1	-0.201162	0.758776
