# Supplementary material for: Large-scale transcriptomic and genomic analyses reveal a novel functional gene SERPINB6 for chicken carcass traits
Source: J Anim Sci Biotechnol. 2024 May 11;15:70. doi: 10.1186/s40104-024-01026-3 (PMC11571647; doi:10.1186/s40104-024-01026-3)
Supplement: Supplementary file 10 — Additional file 10: Table S5. DEGs associated with carcass traits. [file 40104_2024_1026_MOESM10_ESM.xlsx]

## Sheet: Table S5
Table S5 DEGs associated with carcass traits
Traits	Item	Number of genes	Gene	log2FoldChange	P-value
LW	Up	220	LOC770705	0.893726	0.00689837
			LOC107050884	0.827603	0.0362315
			LOC107051636	1.12419	0.0329721
			ADAMTS20	0.702972	0.0492371
			LOC112533248	1.01583	0.0129755
			EMP1	0.812001	0.00198444
			SOCS1L	0.589809	0.0221022
			45172	0.866621	0.0218153
			CACNA1I	3.08629	0.0204814
			BAIAP2L2	0.634363	0.0316747
			LGALS1	0.591965	0.00275382
			LOC418114	0.937954	0.000927161
			STXBP5L	0.890302	0.025222
			IGSF11	0.704915	0.00693156
			CHODL	0.686155	0.0208025
			LOC107055302	0.933996	0.00656237
			LOC112530989	0.788532	0.0121978
			AFF3	0.604028	0.00333008
			GPC6	2.28227	0.00855166
			SIAH3	2.01063	0.0453351
			LOC112531567	1.17724	0.0244424
			TSKU	0.589971	0.000257209
			MAP6	1.02149	0.0452369
			VILL	1.19726	0.0337318
			LOC112531927	1.76102	0.0215504
			OTUD1	0.950245	0.00373197
			C10orf67	0.696446	0.00535996
			LOC395159	1.19549	0.00152944
			GADL1	1.46275	5.84e-05
			LOC107052520	1.14098	0.00610666
			LOC107052519	2.33888	0.0310336
			BMPER	0.587538	0.00399286
			LOC112531772	0.644802	0.0126232
			CDH20	0.64807	0.000834147
			CDH6	0.857666	0.0115574
			SBK2	0.623963	0.00254037
			NR4A3	0.727284	0.0362817
			LAMA1	1.06487	0.0320491
			AQP4	0.677001	0.00509248
			CEBPD	1.02578	0.00204748
			PENK	0.689895	0.0122737
			LY96	0.727717	0.00188917
			LOC107052840	1.46542	0.0271311
			LOC112532189	0.870803	1.08e-06
			LOC107052859	1.08989	0.038711
			TCTE1	0.840498	7.08e-05
			TMEM151B	1.04355	0.00549573
			MAP3K4	0.601125	0.023915
			SIM1	1.37791	0.00804995
			GABRR1	1.69617	0.00248172
			LOC101750607	1.16328	0.0448643
			LOC112532135	1.40997	0.00432321
			LOC107053127	0.672223	0.0290381
			NUGGC	0.675592	0.0198247
			SFRP2	0.636714	0.000644491
			MAPK10	1.43948	0.00618718
			TRPC3	1.40687	0.0219626
			FET1	0.805951	0.00202053
			LOC112532355	1.23836	0.0116901
			LOC422928	2.36227	0.0106417
			EGR4	1.81551	0.0416134
			LOC107056270	0.756663	0.00416499
			LOC430433	0.606784	0.000641417
			GIF	0.607782	0.0132938
			DRD4	1.44376	0.0296633
			DBX1	0.628101	0.000932534
			LOC107053370	1.03913	0.031634
			LOC107053372	0.867194	0.00707279
			LOC107053383	1.07477	0.0264038
			LOC101750540	1.68926	0.0150999
			FGF4	0.586504	0.0310857
			FJX1	0.775266	0.0327101
			C5H11ORF96	0.589677	0.0145815
			LOC112532473	1.21282	0.0192944
			ACTC1	0.720823	0.0318492
			LOC107053568	1.79124	0.039247
			SLC35F4	2.10917	0.0400565
			CDKN3	0.938602	0.0313255
			LOC112532661	0.589898	0.0119894
			LOC423605	0.607221	0.00552734
			NRG3	1.45632	0.00785923
			LOC101748577	0.652786	0.0228517
			LOC107050073	0.786881	0.035994
			LOC107053674	2.17235	0.0210059
			GOLGA7B	0.62775	0.00223489
			MSTN	0.915695	0.00133346
			LOC112532770	1.36424	0.0328986
			LOC112532781	1.00716	1.6e-05
			LOC107051563	0.809649	0.00163532
			LOC107053821	0.91528	0.00714185
			LOC771456	1.42916	4.83e-05
			TNFAIP6	0.652919	0.00819388
			LOC107053900	0.675935	0.000396384
			LOC107053901	0.880711	1.12e-06
			ERMN	0.885667	0.0377726
			LOC768391	2.55838	0.0194821
			RGS16	1.46694	0.00205721
			LOC112532909	1.90526	0.0203696
			LOC101751179	0.644344	0.000284222
			LOC107053945	0.696328	0.00794001
			LOC107054062	1.30887	0.00614636
			SLC6A9	0.635111	0.00310782
			PTGER3	0.628943	0.0139658
			ARHGEF4	0.76001	3.79e-05
			KY	1.69053	1.93e-05
			CLSTN2	0.735241	0.0266167
			KCNE4	0.649834	0.000792484
			ZIC1	1.69345	0.0312795
			KNG1	0.705965	0.00224501
			LOC107054145	0.693355	0.000802938
			LOC101750121	1.53715	0.0373035
			LOC107052150	1.02439	0.000216323
			GATM	1.07545	0.00400176
			SV2B	1.34127	0.00201992
			CGNRHRL	0.732164	0.0028363
			LOC107054229	1.09114	0.00547151
			TPPP3	0.609693	0.0057857
			SEMA3BL	0.723803	2.93e-07
			LOC107054451	2.73009	0.0118457
			GRIP2	0.666976	0.018343
			LOC770936	1.67975	3.5e-07
			LOC112533368	1.63607	6.24e-05
			CHL1	0.632194	0.0153476
			PSD2	0.922399	0.0259091
			LOC107056921	0.977657	0.00168889
			LOC101748278	0.989354	0.00340705
			CXCL14	0.99745	0.00107213
			EGR1	0.961455	0.0218561
			GRIFIN	2.2012	0.0224332
			SDK1	1.66599	2.51e-05
			MYO15A	0.752093	0.00495159
			LOC107054646	1.41649	0.00169138
			METRN	0.644683	6.5e-05
			LOC107054654	2.28297	0.00428059
			LOC107054667	0.606457	0.0095164
			LOC107050564	1.22942	0.00316128
			MMP17	0.682782	3.66e-05
			LOC769646	0.707377	0.0187712
			LOC107050048	1.00533	0.0143073
			LOC112533584	1.21118	0.0278898
			LOC101751902	2.31409	0.023171
			LOC101751447	0.844011	0.0226944
			ASTN2	0.768135	0.0458173
			IER5L	0.684461	4.83e-09
			SARDH	0.923578	0.00146239
			LOC112530000	1.43437	0.0220373
			LOC112530025	0.741438	3.56e-05
			USP43	0.769214	0.000213956
			TEKT3	0.947891	0.0421072
			AANAT	0.705688	0.0281351
			OTOP3	0.987286	0.0154113
			LOC107057197	0.840801	0.0310407
			LOC107054782	2.12198	0.0449953
			COL26A1	0.770673	0.00826061
			LOC417507	1.11076	0.0492524
			CCAH221	1.70749	0.00472777
			LOC107054801	0.867756	0.00152216
			MYH7B	0.886984	0.0307498
			LOC112530126	0.809443	0.00455408
			LOC107054855	0.602032	0.0349683
			LOC107054836	1.29626	0.00583857
			ESPN	0.759371	0.00344374
			AJAP1	0.809407	0.00290765
			LOC107054918	0.871128	0.0258988
			ALPL	0.899425	3.69e-05
			LOC107049800	0.714855	2.48e-05
			LOC107054957	0.936254	0.000343894
			EGR3	0.852877	0.000601591
			EIF4EBP1	0.590564	1.17e-07
			NODAL	1.62687	0.0039964
			FGFR1	0.856751	1.39e-13
			LOC107050412	0.635436	0.00326084
			MTHFD2	0.674814	8.74e-05
			CD164L2	0.97936	0.000180248
			KCNQ4	0.762871	0.00699785
			SYNC	0.692176	0.00107259
			OPCML	0.63457	0.0103095
			FXYD6	0.65301	2.1e-06
			CRABP2	0.956535	0.0125728
			LOC107055147	0.595349	0.0038484
			ADORA1	0.609104	0.0199365
			SLC26A9	1.29411	0.0285679
			PACSIN1	0.906469	0.0248071
			LOC107057545	1.19635	0.0407003
			ASIC2	1.2098	0.0356894
			KCNH6	0.658932	0.0287696
			LOC112530352	0.626297	0.0273746
			ADMP	1.00003	0.00688154
			TMIGD2	0.920017	0.0356937
			LOC107055337	0.687954	3.98e-06
			F2RL3	0.653012	0.0240724
			LOC107049603	1.96746	0.000381453
			LIPG	0.928483	0.0113558
			CNTFR	1.27216	8.03e-10
			LOC100858953	0.773281	0.0241771
			CA9	0.625419	8.33e-05
			LOC107051926	0.631495	0.0148346
			RXFP3	0.808111	0.0057091
			NIM1KZ	0.810576	0.00655231
			FST	0.680648	0.00514216
			THBS4	0.803231	0.0461061
			NAB2	0.644145	0.00048819
			HOXC5	1.57693	0.0103245
			LOC112531006	1.65086	0.00806694
			LOC112530977	1.17657	0.00470214
			LOC107050518	2.21757	0.00270513
			LOC107050519	1.29199	0.0138248
			LOC107050070	1.91911	0.0373745
			LOC112529924	1.32601	0.000426899
			SBK3	0.945985	0.000101291
			LOC112531114	1.31543	0.0283219
			LOC112531168	2.06405	0.0262577
			LOC107050925	1.50751	0.0180754
			LOC107054710	1.09983	0.0450496
			LOC107050485	0.714999	0.00347845
			LOC112531282	1.40382	0.0159291
			LOC107050135	1.38437	0.00417301
			LOC107050134	1.05229	0.0152964
			CHIR-IG1-5	0.953341	0.03013
			LOC112531388	1.23885	0.0302857
	Down	316	SLC26A4	-1.85989	0.0012287
			KCNC2	-1.34222	3.46e-05
			CAPS2	-0.724546	0.020609
			PAWR	-0.632608	0.00602877
			OTOGL	-0.826793	0.0245536
			PTPRQ	-1.75185	0.00186629
			ATP2B1	-0.615415	7.99e-06
			LOC112533362	-0.923987	0.0198548
			HAL	-0.711266	0.00649897
			HIST1H2B7	-0.776712	0.000745429
			HSTH2B7	-1.15898	0.000194495
			H2AFJ	-0.863505	1.13e-06
			HIST1H2BF	-0.825345	0.000151438
			HIST1H110	-0.988921	1.03e-11
			HIST2H3D	-0.837093	0.000707935
			HIST1H103	-0.884792	0.00615883
			HIST1H2A4L2	-0.992284	0.00127374
			HIST1H111L	-0.871747	0.000272254
			HIST1H2A4L3	-0.624929	0.00429549
			HIST1H2B5	-0.727169	0.00118826
			HIST1H2B7L4	-0.873845	0.000423226
			HIST1H2A4L4	-0.904083	0.000330209
			HIST1H111R	-0.928499	0.000933288
			GBE	-1.00752	0.000104642
			MB	-1.17852	0.00147175
			LOC112533504	-1.59145	0.00526325
			MYBPC1	-2.81787	2.7e-06
			LOC112533534	-3.21287	1.02e-07
			MTPN	-0.662642	0.00227202
			LOC101747667	-0.940321	0.00185248
			LOC112530103	-0.599763	0.0041896
			PHF21B	-1.61851	9.69e-05
			CDKN1AL	-0.916052	1.14e-05
			KCNA6	-0.600857	0.00479383
			SYCE3	-0.598098	0.0342003
			HSFL1	-1.13016	0.0187166
			LOC101749284	-1.01862	0.0269257
			B3GAT1L	-0.62422	0.00193403
			LOC107054854	-1.47196	0.0265125
			HHLA2	-0.694744	0.0143554
			LOC101750039	-0.72434	0.0257504
			LOC101749482	-2.0866	0.0247049
			GK	-0.922423	0.000365975
			LOC107049245	-0.929001	2.34e-05
			SMPX	-0.84139	3.1e-05
			CNKSR2	-0.647461	0.000118914
			TMEM27	-0.819373	0.0122981
			LOC112531498	-2.15721	0.0417098
			XG	-1.19116	0.045091
			LOC101748607	-0.73519	0.0149069
			VWA3B	-1.57981	0.0223737
			LOC112531529	-1.2184	0.0303306
			METTL21C	-0.780469	0.00453866
			CLDN10	-1.71992	0.0387037
			LOC107051465	-0.998349	0.0493439
			CKAP2	-0.634265	0.0421767
			C4A	-1.36744	0.000166182
			CCDC169	-0.655479	0.0173738
			THRSP	-0.978788	0.0304186
			LOC107052451	-0.837335	0.0488658
			HBBA	-0.600178	0.0153261
			ADCYAP1R1	-2.34652	0.00694017
			NACAD	-0.771722	0.00746939
			LOC112531936	-1.22405	0.0271287
			LOC112531942	-0.994129	0.0110536
			LOC112531952	-2.61778	0.00361709
			ARMC3	-1.2612	0.0046366
			SPAG6	-0.639882	0.00706092
			ADAM22	-0.760472	0.00446745
			HEPACAM2	-2.48309	0.0268938
			NR1D2	-0.934705	0.000166716
			THRB	-0.59628	0.00850704
			OSBPL10	-0.662252	2.82e-05
			ULK4	-0.587565	0.00373417
			LOC420748	-0.794187	0.0107844
			LOC101748400	-0.665565	0.00536564
			CNTNAP2	-1.52458	0.00436496
			LOC101747276	-1.06676	0.0297854
			MSANTD3	-0.613264	4.67e-05
			LOC107052698	-0.773031	0.00254626
			MYL12A	-0.86073	7.79e-07
			ANKRD29	-0.836032	0.00144937
			TTPA	-1.40689	0.00499622
			KCNB2	-0.728581	0.00729858
			ZC2HC1A	-0.595123	0.000764677
			LOC101750271	-0.602563	0.0204467
			SNX16	-0.646983	0.0244278
			CA3A	-3.93465	4.04e-09
			DPYS	-4.06438	3.86e-05
			TMEM71	-0.808132	0.00444271
			LOC112531906	-1.26828	0.0436783
			LOC112532203	-0.683338	0.00993987
			LOC421195	-1.55711	0.0416595
			LOC769512	-1.35973	0.00445821
			LOC107052951	-1.89918	0.0133513
			LOC421356	-0.611923	0.0282891
			VASH2	-0.710374	0.00680826
			CCSAP	-0.646412	0.000110634
			TTLL2	-1.02699	0.0187504
			LOC112532147	-1.55972	0.00251873
			LOC107053031	-0.942074	4.93e-06
			SYNJ2	-0.709498	0.00143445
			EZR	-1.05522	0.000235839
			ARFGEF3	-0.668212	0.00152981
			TNFAIP3	-0.778305	3.69e-05
			SOGA3	-1.09635	0.00385426
			KIAA0408	-1.07384	0.000392774
			RSPO3	-1.80162	0.0218968
			PLN	-0.692825	0.0175914
			LOC107053107	-0.687693	0.00676721
			LOC112532113	-0.858453	0.00193856
			BEND6	-0.592666	0.000809767
			LOC107053144	-0.844465	0.00524394
			PBK	-1.47139	0.0165976
			LOC426385	-0.792968	0.0141971
			LOC112532133	-1.44496	0.0206367
			CENPQ	-0.586527	0.00619375
			RCAN2	-0.749127	0.000738196
			LOC112532391	-1.46361	0.00666672
			GPC3	-0.688363	0.0202097
			FHL1	-0.906988	0.0211983
			LOC112532291	-0.725771	0.0135298
			LOC107053197	-2.35774	0.0117073
			CCNG2	-0.643945	5.58e-05
			FAM13A	-1.05038	0.000308068
			MMRN1	-0.819357	0.0230452
			NPNT	-0.793865	0.0275518
			LOC769128	-0.910089	0.0182479
			EPGN	-0.716063	0.00346465
			SPIK2	-2.22767	0.0478319
			TMPRSS11D	-0.654819	0.00291466
			TMPRSS11F	-0.62444	0.00188317
			UGT2A1	-1.14145	0.000770544
			MYOZ2	-1.06389	0.00465914
			PITX2	-1.01559	5.36e-07
			LOC107049033	-1.07017	0.0259416
			BEND4	-0.617082	0.000145981
			LOC768995	-2.1213	0.0176095
			NWD2	-1.0301	0.0325012
			TBC1D19	-0.639813	0.00414558
			LGI2	-0.744855	0.00165584
			FGFBP2	-1.82652	0.0476859
			CPEB2	-0.675961	8.47e-05
			ADRA2C	-0.920008	0.0018548
			LOC112532422	-1.0763	0.0322366
			LOC101749862	-0.75068	0.0371912
			FGFRL1	-0.626483	0.00633501
			LOC107053315	-0.585565	6.31e-06
			LOC101748113	-0.938692	0.00115523
			LOC101749155	-0.797471	0.0275529
			LOC112532430	-1.44503	0.0277998
			ZP1	-0.799852	0.00844299
			CSRP3	-1.64613	0.00647508
			E2F8	-1.12588	1.38e-05
			LOC107053349	-0.64667	0.0266905
			OVCH2	-0.598504	0.0108738
			DKK3	-0.718885	0.00822998
			LOC107053374	-0.648507	0.00422947
			LYVE1	-0.649739	0.0114256
			AMPD3	-0.659739	7.17e-05
			P2RX3	-1.73536	0.0228988
			LRRC55	-1.97213	0.031503
			SLC1A2	-0.683706	0.00795148
			RAG2	-0.627986	0.0354055
			UVS.2L	-1.72176	0.00796215
			PLA2G4EL2	-1.27962	0.00105609
			PLA2G4EL1	-0.752322	0.0212121
			STON2	-0.711891	1.06e-05
			SPATA7	-0.640269	0.000736095
			CHGA	-2.74743	0.000640802
			PPP4R4	-0.845367	0.00197329
			DEGS2	-1.49663	0.00125654
			LOC101749904	-1.19569	0.0119983
			RNLS	-0.611787	0.00606919
			LOC107053667	-1.27288	0.00262194
			LOC107053662	-1.13951	0.00508523
			HOGA1	-2.34784	3.45e-05
			ANKRD2	-0.786122	0.0443163
			LOC107053733	-1.29634	0.00546976
			LOC101747954	-1.16584	0.00271716
			LOC101750892	-1.37223	0.0220152
			LOC112532754	-1.55622	0.00922897
			ASB18	-1.57919	0.0115158
			LSS	-0.585814	0.00381937
			C7H21orf58	-0.647527	0.024971
			IFIH1	-0.685668	1.08e-05
			LOC107053889	-0.825992	0.00871353
			LOC429054	-0.795931	0.00374207
			FASLG	-0.723707	0.041158
			LOC112532908	-0.598284	0.0121851
			RDH8	-0.972008	0.0166801
			TTC39A	-0.673806	0.0139347
			ORC1	-0.921966	0.00153448
			DHCR24	-0.718836	0.000171788
			DNAJC6	-0.769877	7.62e-07
			LOC107051883	-2.6072	0.0420958
			PLEKHB2	-0.591075	5.15e-05
			VAMP2	-1.90995	8.77e-05
			THT2L	-0.978705	0.0181686
			B3GNT5	-0.637041	0.0012824
			LAMP3	-1.21943	0.0414049
			LOC107054149	-1.08311	0.00026457
			LOC107054150	-0.740791	0.0135892
			AP3B2	-0.635607	0.0048599
			LOC415312	-1.03617	0.0325281
			LOC107052133	-0.753988	0.0290441
			DAPK2	-0.607429	0.00564483
			CA12	-1.24358	0.00902649
			MYO1E	-0.606547	1.25e-05
			PRTG	-0.929564	0.00410599
			LOC112533216	-0.612806	0.0194981
			SAXO2	-1.8468	0.0430401
			LOC415472	-0.784949	0.0297398
			PLIN1	-0.861623	0.0204024
			FANCI	-0.922626	0.00110654
			CERS3	-0.600956	1.1e-05
			LCTL	-2.28699	0.0259202
			LPCAT2	-0.661258	0.000240503
			VSTM2B	-1.31478	0.000556316
			LOC415787	-0.687134	0.000328492
			CA7	-1.5588	0.0450776
			VAT1L	-0.749075	0.0143812
			ATP2C2	-0.820538	0.000274186
			MUSTN1	-1.21368	0.001255
			LOC107049103	-1.15798	0.0147644
			LOC107054371	-0.859128	0.0423743
			SLC41A3	-0.703691	0.00222656
			LOC101751855	-0.843834	0.00169341
			LMCD1	-0.785522	2.53e-06
			LOC107049090	-1.42687	0.0333032
			HMP19	-0.616708	0.0344699
			GLRA1	-1.85138	0.00442155
			MYOT	-0.706918	1.45e-05
			PALLDL	-1.52112	0.000209895
			C14H7ORF62	-1.77271	0.00716295
			HBM	-0.608208	0.0468866
			WFIKKN1	-1.54694	0.0200766
			CDC45	-0.667641	0.00485302
			LOC112533489	-1.17586	0.0293981
			HPD	-0.615753	0.0132696
			ACACB	-0.698081	0.00831065
			FOXN4	-1.38012	0.0151358
			FAM222A	-0.884666	0.0269056
			KIAA1671	-0.997575	4.88e-05
			CIT	-0.871841	0.00166642
			TESC	-0.843129	0.012707
			LOC107049055	-1.01496	0.0346338
			IL4I1	-1.33243	0.00377532
			BG1	-0.629621	0.0431355
			EXFABP	-0.711852	0.0250404
			CYSRT1	-1.01629	0.00722185
			TNC	-1.34107	0.000446411
			LOC107052167	-0.71883	0.0245599
			CNTRL	-0.691187	0.000160318
			LOC112529994	-0.769234	0.00217738
			LOC101750300	-1.29577	0.00333356
			MYH1C	-1.58542	5.06e-07
			MYH10	-0.769514	4.4e-05
			SSTR2	-1.051	0.00790053
			GPRC5C	-0.991368	0.00245073
			CCDC40	-0.926851	0.00112818
			TK1	-0.960676	0.000488223
			WFIKKN2	-1.08911	0.000898995
			LOC422106	-0.750574	0.0499339
			RASL10B	-1.32305	0.000896321
			LOC107054789	-1.57299	0.000412568
			SLC6A4	-0.674858	0.00125479
			CA4	-0.881095	6.85e-07
			FAM64A	-0.752263	0.00140073
			FBXO39	-0.789105	0.00035148
			TEKT1	-0.717187	0.000534063
			KCNQ2	-0.758765	0.0147869
			PER3	-1.15394	0.000348582
			PLCH2	-0.699813	0.0027154
			VWA1	-0.597631	0.00237347
			LOC112530140	-0.967795	0.00757124
			RBP7	-1.48017	0.000456458
			HSPB7	-0.884802	8.37e-07
			LOC107054939	-0.982359	0.0275988
			NPPA	-0.990478	0.0106437
			LOC112530181	-1.39539	0.0317376
			RSPO1	-0.595452	0.0377847
			LOC107055031	-1.81406	0.0227825
			SCFN	-0.928519	0.00254726
			CIART	-0.931756	0.0394348
			ELF3	-1.26964	0.0095488
			IRF6	-0.979103	0.00458338
			TSPO2	-0.870313	0.00548883
			SOST	-0.615947	0.000767444
			LOC112530399	-1.06702	0.0338053
			ARHGEF18	-0.654522	0.00436111
			OTX5	-1.341	0.000585323
			SMAD7B	-0.639828	0.0112771
			CPLX4	-1.70494	0.030626
			SMAD7	-0.919421	9.58e-05
			RNF165	-0.595035	0.031724
			DNAJB5	-0.633683	0.00550625
			PDZD2	-0.704887	0.000214542
			RAI14	-0.843713	2.85e-09
			LOC107051936	-1.72964	0.0112934
			LOC107051941	-0.625723	0.00302587
			ADAMTS6	-0.611263	0.00149616
			PDE6B	-0.941872	0.00560486
			CHRNA6	-0.883659	0.0332031
			PCSK1	-1.02933	0.0401753
			CDO1	-1.27682	0.000306811
			LOC112530945	-0.821866	0.0367079
			LOC112530940	-1.07882	0.00639237
			LOC107051074	-0.886448	0.0264989
			CNN1	-1.31432	0.00126882
			LOC112531311	-1.20544	0.0059862
			LOC112531313	-0.787485	0.0483737
			LOC112531319	-2.36956	0.00741616
			LOC107049189	-2.21839	0.0351908
			CLDN7	-1.12584	0.00509179
			LOC107057257	-0.882039	0.01118
DW	Up	149	LOC770705	1.09955	0.00118348
			LOC112532872	0.748636	0.0132333
			SYPL1	0.890328	0.00466073
			LOC112533030	0.87839	0.0323912
			LOC112533248	0.937325	0.0112846
			LOC101752108	0.604927	0.0171835
			LYZ	0.938976	0.036564
			IGF1	1.52801	0.0263013
			LOC107053508	1.22133	0.0158923
			FAM180A	1.75144	0.007866
			IGSF11	0.641414	0.0211021
			LOC107055062	2.06636	0.0350119
			LOC107055113	0.640072	0.047077
			LOC112530968	1.31208	0.00982074
			LOC101749987	0.777526	0.0292457
			FAM155A	1.04859	0.0215833
			ACOD1	0.768908	0.0267086
			LOC100857685	1.80964	0.0465442
			MAP6	0.947574	0.0349967
			CSPG5	1.95093	0.0434006
			LOC112531927	1.65015	0.0280594
			LOC107052610	0.930578	0.0423103
			LOC112531965	1.67631	0.0242411
			GADL1	0.840513	0.0286205
			LOC107052520	1.40655	0.000786109
			LOC101749729	0.955468	0.0192283
			SLC6A19	0.72721	0.0388273
			MPPE1	0.612318	0.00891258
			AQP4	0.607907	0.00949006
			LOC112531912	1.84967	0.0248821
			SNAP25	1.32327	0.0119
			LOC107052935	1.54521	0.0105691
			LOC101748090	2.3566	0.00987828
			LOC112532106	0.908327	0.0259986
			LOC101747771	1.72266	0.00351806
			MAP3K4	0.660369	0.0182846
			LOC112532209	1.01662	0.0219913
			SIM1	1.085	0.023758
			GABRR1	1.25331	0.0194049
			LOC101750607	1.33141	0.0185812
			LOC107053130	2.13545	0.0146022
			HTR2C	0.806559	0.0447316
			LOC112532281	0.77428	0.0110368
			LOC112532416	0.727534	0.0275625
			GIMD1	1.09945	0.03328
			LOC112532382	1.06715	0.0151321
			TRPC3	1.27933	0.044259
			LOC112532355	0.99417	0.0188881
			FOXI3	2.24909	0.0300843
			LOC422928	2.07028	0.0122749
			LOC107053372	0.782674	0.00794906
			TSPAN32	1.11304	0.0156801
			MYBPC3	1.32636	0.000734708
			GSC	0.661967	0.0434832
			LOC107053539	0.857349	0.016952
			SLC35F4	2.12519	0.0104856
			CDKN3	1.39601	0.00395231
			LOC112532662	0.82881	0.0168932
			LOC101748577	0.751127	0.0351955
			LOC107053649	2.1164	0.0454737
			LOC107050073	1.1605	0.0216806
			LOC112532618	1.01983	0.0256371
			CH25H	0.658627	0.0474331
			LOC107056551	1.65625	0.0285562
			PLEKHS1	0.699241	0.0455476
			LOC107053720	0.816475	0.0497768
			STK32C	0.67712	0.0120705
			TFCP2L1	0.797671	0.0436177
			MARCO	0.841636	0.0153888
			LOC112532785	0.709095	0.0415489
			LOC107053900	0.641593	0.000676911
			LOC107053901	0.701508	0.000930152
			SELE	1.21511	0.000606486
			LOC112532909	2.19616	0.00585831
			LOC107053945	0.708956	0.00335131
			CLSTN2	1.14438	0.00164676
			LOC107051855	1.04581	0.00516938
			LOC112533022	0.942502	0.0349422
			LOC107049691	0.59843	0.031439
			GATM	0.805649	0.0230885
			CGNRHRL	0.596688	0.0129957
			LOC112533280	1.95432	0.0169288
			RRAD	0.921185	0.0369263
			HNF4beta	0.992867	0.0436746
			CISH	0.760434	0.00553751
			LOC101747452	0.596906	0.0249878
			LOC101750476	0.851005	0.00556048
			LOC107056921	0.729641	0.0314567
			LOC101749811	2.0291	0.0172359
			ANKRD61	0.636142	0.0479402
			SDK1	1.2528	0.00143845
			LOC107054617	1.26998	0.0299161
			LOC107054646	1.03797	0.025506
			CFP	0.785098	0.00162013
			LOC107050564	0.897948	0.0146103
			LOC107050048	1.16698	0.00321916
			LOC425214	0.602385	0.0202568
			LOC112533583	1.07405	0.0225422
			LOC107052196	2.53566	0.00585746
			LOC101748045	0.739985	0.0326654
			MYH13	0.662118	0.010693
			TBC1D24L	1.03382	0.00822204
			USP43	0.711466	0.00160054
			LOC101750578	0.594621	0.0152234
			LOC107054748	0.727571	0.0378709
			SOCS3	1.84753	0.000155173
			OTOP3	1.0275	0.00793381
			TEX14	0.979893	0.0203535
			MYH7B	0.9152	0.0469102
			LOC107054866	0.772628	0.0080213
			HCK	0.825406	0.0106497
			LOC107054849	0.956963	0.000166676
			LOC107054836	1.26081	0.0124201
			CD164L2	0.826652	0.00134771
			LOC107055055	0.814885	0.00156607
			FXYD6	0.59896	0.000396855
			LOC107055147	0.697245	0.00272989
			TNNI1	0.958742	0.0330187
			CELSR2	0.587148	0.0234416
			TMEM81	0.754764	0.000589088
			LOC101751094	1.42693	0.0401097
			MPP2	0.588786	0.00263665
			PCSK4	0.909929	0.0287377
			LOC107049603	1.2008	0.0431952
			LIPG	0.869442	0.022931
			CNTFR	0.875688	0.000335157
			LOC107051926	0.615112	0.0207171
			NIM1KZ	0.665531	0.0267334
			MOCS2	1.13906	0.0489049
			LOC112530581	1.39654	0.015928
			LOC107052259	1.37295	0.00325189
			RASEF	1.81774	0.0421395
			LOC100857299	1.74415	0.0184579
			LOC112530582	1.46759	0.0418822
			C9orf84	1.58329	0.00854295
			LOC107049250	1.65562	0.00524388
			NAB2	0.740321	0.0133078
			HOXC5	2.00411	0.000362804
			LOC112531006	2.26999	0.000989913
			CHIR-B4	1.92823	0.00325175
			LOC107050070	2.26041	0.016788
			CHIR-AB-600	1.2484	0.0429699
			LOC112529924	0.859254	0.0226433
			LOC100857302	1.02974	0.017707
			LOC112531166	1.94137	0.0376053
			LOC100858456	1.3689	0.0432776
			MYO7L2	0.786735	0.0108822
			LOC101748916	0.678082	0.0028228
			LOC112531451	0.974147	0.0398923
	Down	177	ADM2	-1.99053	0.00914143
			SLC26A3	-0.912588	0.0197312
			KCNC2	-0.738562	0.0434441
			HIST1H2B7	-0.676276	0.0056509
			HSTH2B7	-1.56194	6.03e-06
			HIST2H4B	-0.709922	0.026983
			H2AFJ	-0.885357	2.58e-07
			HIST1H2BF	-1.02442	8.03e-06
			HIST1H110	-0.738996	7.61e-07
			HIST1H103	-1.15346	0.000324081
			HIST1H2A4L2	-0.792669	0.00507839
			HIST1H111L	-0.860718	0.00100978
			HIST1H2A4L3	-0.657954	0.00602152
			HIST1H2B5	-0.657943	0.0041894
			HIST1H2B7L4	-0.950358	0.000181526
			HIST1H2A4L4	-0.971533	7.54e-05
			HIST1H111R	-1.00226	0.00010946
			CHADL	-0.671193	0.000901229
			PVALB	-0.618352	0.0111266
			LOC112533504	-1.03249	0.0404565
			MYBPC1	-2.61373	2.01e-05
			LOC112533534	-2.13694	0.0018049
			TMEM178B	-0.727624	0.0315713
			PHF21B	-0.941188	0.0205753
			LOC101749284	-0.929905	0.0299482
			LOC396098	-1.34683	0.043834
			LOC107055200	-1.65379	0.0356419
			CLIC6	-1.49988	0.0279246
			RUNX1	-0.943543	0.000747113
			METTL21C	-0.654497	0.0263631
			CLDN10	-1.59476	0.0426231
			LOC107051914	-1.79416	0.0393321
			CKAP2	-0.812906	0.00645901
			FLT3	-1.5059	0.00286891
			LOC107052156	-0.990976	0.0337539
			GRIA4	-1.40442	0.0334719
			GPR83	-0.682899	0.0316296
			LOC112531936	-1.16148	0.0282033
			LOC112531942	-0.744143	0.0326053
			BBS9	-0.608618	0.000459451
			LOC112531785	-0.975906	0.0361317
			TERT	-1.42525	0.0256568
			CA3A	-3.03414	1.58e-05
			SQLE	-0.640216	0.00590845
			LOC112531906	-1.36669	0.0308041
			LOC101748294	-0.878189	0.0440409
			LOC421195	-2.43651	0.00506286
			BUB1	-0.858075	0.0262271
			SPDYA	-0.600449	0.0440323
			LOC112532161	-1.02838	0.0280109
			LOC107052898	-1.02296	0.00654653
			LOC112532147	-1.17204	0.0336771
			LOC101749277	-0.734168	0.03055
			KCNS3	-1.27853	0.0336784
			LOC107053185	-1.09376	0.0032992
			FHL1	-1.11206	0.0064183
			NSDHL	-0.661202	0.023305
			LOC112532291	-0.734594	0.0172485
			LOC101749696	-1.03422	0.0410961
			FAM13A	-0.75139	0.0222177
			NPNT	-0.953296	0.00791995
			CDS1	-1.0339	0.0425067
			UGT2A1	-0.712756	0.0200089
			FGF2	-1.40446	0.0432222
			PITX2	-0.65267	0.00701586
			MTTP	-1.5017	0.012056
			CENPE	-0.96858	0.043954
			NSG1	-0.811488	0.00165167
			LOC112532265	-1.25336	0.041889
			ZP1	-0.924644	0.0101186
			E2F8	-0.670487	0.0161636
			OVCH2	-0.598337	0.0136204
			LOC107053392	-0.665833	0.0454236
			LOC395381	-1.2693	0.00409121
			LRRC55	-1.68072	0.0332043
			LOC112532548	-1.2996	0.0145395
			CCDC177	-0.621438	0.0104771
			EFCAB11	-0.630779	0.0365227
			CHGA	-2.21789	0.0190742
			LOC101749904	-0.992162	0.0364
			ERNI	-1.43329	0.0264222
			LOC107049798	-1.02605	0.0458462
			LOC107053667	-1.63307	2.23e-05
			HOGA1	-1.37056	0.0172398
			LOC107053733	-1.15257	0.0165484
			LOC101747954	-1.06941	0.00426021
			LOC112532754	-1.58277	0.0179935
			ASB18	-1.74777	0.00202216
			LSS	-0.68773	0.000458189
			C7H21orf58	-0.909145	0.00499998
			LOC107053801	-0.857835	0.00812808
			C1QL2	-1.84704	0.0428326
			CXCR4	-0.635674	0.00434279
			B3GALT2	-0.833132	0.00759828
			RDH8	-1.61029	0.000382679
			LOC771917	-0.7147	0.0245203
			DHCR24	-0.614106	0.00427392
			PRR19	-0.908826	0.0471596
			VAMP2	-1.04233	0.0305079
			BCL6	-0.648503	0.000268103
			ALPI	-0.692969	0.00406675
			P2RY12	-0.597774	0.0494206
			LOC107054149	-0.831989	0.0115869
			LOC415312	-1.31084	0.0212737
			LOC107052133	-0.90838	0.00539834
			LOC112533216	-0.659811	0.0195753
			FAH	-0.721406	0.0265663
			FANCI	-0.775272	0.00774432
			ADAMTS17	-0.833758	0.0102687
			SLC24A1	-1.04286	0.0282952
			NETO2	-0.66105	0.0150992
			VAT1L	-0.73255	0.0315581
			TUBB3	-1.43049	0.0317566
			MUSTN1	-0.853493	0.0326535
			LOC107054371	-0.957184	0.0229286
			LOC107054436	-1.91557	0.00639257
			PRRT3	-0.916837	0.0299741
			FAM107A	-1.25794	0.0373715
			LOC107049090	-1.35467	0.0498459
			PALLDL	-1.14925	0.00951239
			LOC107054557	-0.731582	0.0490395
			LOC112533467	-1.15727	0.0153955
			LOC112533468	-0.773429	0.0357772
			WFIKKN1	-1.23871	0.0300537
			ADAM20	-0.970876	0.0380203
			LOC416959	-0.59185	0.00953333
			CIT	-0.662981	0.010736
			CCDC60	-0.998971	0.0475829
			LOC107052167	-0.700002	0.0298992
			LOC101750300	-0.933624	0.027501
			MYH1C	-1.34796	5.97e-05
			SSTR2	-0.824003	0.0258849
			GPRC5C	-0.63926	0.0447465
			CCDC40	-0.618999	0.0293952
			RAB37	-0.645439	0.0258876
			RASL10B	-1.91923	4.78e-07
			LOC107054789	-1.05822	0.0331757
			LOC427826	-0.783841	0.0426274
			SLC6A4	-0.658534	0.00159935
			FAM64A	-0.615684	0.00593611
			FBXO39	-0.640187	0.00311823
			TEKT1	-0.625137	0.00256032
			ARHGAP40	-0.685995	0.0161283
			TNFRSF6B	-1.08956	0.0101153
			LOC419322	-1.4138	6.14e-05
			LOC107054842	-1.03068	0.00927733
			LOC107057363	-1.10031	0.0160094
			RBP7	-1.31079	0.00122662
			LOC107054910	-0.916066	0.0144172
			UBXN10	-0.593649	0.012128
			FIGLA	-1.49675	0.0342189
			TEKT2	-2.07117	0.0016558
			LOC107055045	-0.865269	0.0154069
			NTM	-0.729208	0.0446417
			LOC107055051	-0.970238	0.0408533
			MFRP	-0.676134	0.0392076
			LOC101748017	-0.7499	0.0253277
			SCFN	-1.20485	2.55e-05
			IRF6	-0.924522	0.00406638
			SCUBE3	-1.05528	0.0437329
			SPDEF	-1.06837	0.0303513
			C19orf35	-0.655999	0.0220233
			LOC107055356	-1.01073	0.0368496
			CPLX4	-1.64642	0.0459789
			GADD45G	-0.75139	0.0274187
			GLRX	-0.675521	0.00088656
			CDO1	-1.25298	0.000630057
			LOX	-0.645458	0.00347126
			LOC112530940	-1.22409	0.00316871
			LILRB5L2	-0.943418	0.0495406
			LOC101748207	-1.20007	0.00443288
			LOC107057103	-1.46632	0.0320244
			LOC107051491	-1.02312	0.00916187
			LOC112531289	-1.24294	0.000848713
			LOC112531278	-0.657819	0.0435906
			LOC107050283	-1.60086	0.0128265
			CLDN7	-0.783981	0.0494334
EW	Up	199	LOC112532872	0.811279	0.00391686
			TUBAL3	1.10189	0.00213491
			LOC107051636	1.48278	0.00572465
			LMOD2	1.17727	0.0176328
			LOC101752108	0.586771	0.0103028
			LYZ	1.06733	0.012078
			LOC112533348	1.69839	0.047971
			MAFF	0.671145	0.0147516
			LOC107053508	1.8589	0.00188278
			AKR1D1	0.731713	0.0101613
			RERG	0.92812	0.000268928
			LOC112530515	1.57068	0.00990839
			LOC107055302	2.11931	1.05e-06
			BACH1	0.694908	0.00230299
			LOC112530968	1.13621	0.0162628
			NYX	0.663099	0.0114635
			IL1R2	2.577	0.0023035
			LOC107051510	1.4875	0.0194151
			POU4F1	1.88292	0.0162192
			KL	1.15189	0.0084157
			RASL11A	1.35343	0.0272073
			MAP6	0.883289	0.042304
			ATG9B	0.597273	1.64e-05
			KCNH2	0.990016	6.85e-06
			XIRP1	0.787676	0.0253365
			LOC112531927	2.1502	0.00743152
			KLF6	1.03952	0.00151845
			OTUD1	1.39766	0.000178473
			LOC107052520	1.05377	0.0177602
			LOC107051660	0.779751	0.0391681
			NR4A3	1.05469	0.00459725
			TGIF1	0.735966	0.000198766
			AQP4	0.655582	0.00515783
			CEBPD	0.964425	0.013301
			LY96	0.636197	0.00579059
			NCALD	0.605229	0.0152888
			ABRA	1.17175	0.0021578
			MYC	0.886104	0.00321167
			MAFA	0.657922	0.000424926
			LOC107052870	0.630864	0.0317894
			LOC107052962	1.48576	0.00302063
			ATF3	0.966443	0.00717514
			LOC101751252	1.33019	0.0187143
			LOC112532090	0.888357	0.0154472
			CITED2	0.64004	0.00454059
			SESN1	0.730516	0.0164816
			LOC112532177	0.83596	0.000490209
			GABRR1	1.10898	0.0311594
			LOC107053112	1.13645	0.0115946
			GPR83L	0.93796	0.0318834
			LOC100859173	1.17405	3.95e-05
			EDA2R	1.41839	1.25e-05
			NOCT	0.619579	0.00686839
			SGMS2	0.620064	0.00910288
			TET2	0.918029	0.00141322
			LOC112532267	1.09168	0.0123275
			LOC112532376	1.04942	0.0329409
			HPGD	0.621686	0.0259792
			JCHAIN	0.630643	0.0206158
			IL8L1	0.907268	0.0105609
			FOXI3	2.61286	0.0242011
			LOC422928	2.96974	0.00145652
			LOC101752158	1.23532	0.00222909
			DRD4	1.31288	0.0455072
			PAK6	0.603244	0.000650865
			MICAL2	0.634059	0.00238096
			ADM	0.642718	0.000298309
			DUSP8	0.788686	0.00107562
			LOC101750540	1.65864	0.0119731
			LOC112532487	1.58543	0.0397655
			CNTF	0.70877	0.00334755
			MYBPC3	0.796356	0.0240331
			CHAC1	1.18434	0.0247435
			THBS1	1.03806	0.000520214
			LOC112532476	0.653781	0.00058911
			LOC107056520	0.726216	0.0321622
			LOC112532662	0.760813	0.0213292
			NRG3	1.68538	0.000566096
			ADAM8	0.818626	0.0492192
			SRGN	0.629133	0.00447518
			LOC107053670	0.709609	0.0331641
			CH25H	0.727972	0.0299017
			LOC112532781	0.724623	0.00183212
			LOC771456	0.879527	0.00980942
			LOC112532761	1.0022	0.0467576
			TNFAIP6	0.649175	0.0133993
			NR4A2	1.10607	0.000315662
			F13B	1.33304	0.0365702
			SELE	1.02487	0.0061441
			LOC112532909	2.11182	0.00375384
			F3	0.846479	0.000356349
			SLC6A9	0.716658	0.00198081
			ZSWIM5	0.641797	0.000933135
			JUN	0.754194	0.00574839
			TIPARP	0.656243	0.0204922
			CYP1A1	1.99318	1.37e-05
			LOC107052150	0.623956	0.00628329
			LOC101748621	1.18741	0.00702068
			LOC107054229	0.758444	0.0237197
			TPPP3	0.703531	0.00321539
			HSD11B2	0.721935	0.0210342
			OSGIN1	0.792536	0.0171762
			RRAD	1.48455	0.000762256
			CISH	0.613697	0.0229137
			LOC395991	0.836853	0.00293941
			LOC107054414	1.99546	0.0452762
			LOC107056921	0.921915	0.00405174
			LOC101748278	0.657268	0.023988
			LOC416263	0.791068	0.000206768
			LOC112533436	1.54383	0.0259522
			EGR1	1.61646	8.74e-05
			ANKRD61	0.683454	0.0449906
			SDK1	1.06054	0.0123137
			MYO15A	0.691383	0.0298657
			LOC107054646	1.00434	0.0378579
			METRN	0.701152	1.5e-05
			LIF	1.20697	0.0113797
			LOC100857932	0.984603	0.000178305
			LOC112533589	1.44233	0.0424488
			LOC107052191	1.6508	0.03198
			LOC112529997	0.752602	0.0226588
			LOC101749173	0.803001	0.030058
			USP43	0.586477	0.0098687
			CDR2L	0.711913	0.000887952
			BORL1	0.807897	0.0280416
			MYL10	1.65435	0.0476225
			CCLI8	3.4109	0.00347232
			CCAH221	1.32229	0.0301139
			ADORA2B	0.606349	0.00380156
			DOC2B	1.60284	0.00288127
			MYH7B	0.966258	0.0426284
			UBE2C	0.618421	0.0388534
			LOC107054849	0.803391	0.00871034
			CEBPB	0.590633	0.00520294
			ESPN	0.956887	9.49e-05
			EPHA2	0.618189	0.00353001
			EFHD2	0.701085	0.0239491
			EGR3	0.760555	0.0135325
			LOC107054964	0.867823	0.000354497
			NODAL	1.71494	0.00324766
			ARID5A	0.630663	0.0092045
			FOXO6	0.612107	0.000300374
			CD164L2	0.911247	0.000430691
			OPRD1	1.74067	0.0311243
			HPCAL4	1.36016	0.0121377
			TMEM136-2	0.599104	0.00161299
			LOC112530248	0.830355	0.0153333
			LOC101751749	0.594081	0.00531455
			CD244	0.624615	0.00147105
			KCNN3	0.735349	1.8e-05
			TULP1	1.36251	0.000125904
			FKBP5	0.806984	0.00729888
			TNNI1	2.25669	2.26e-05
			ADORA1	0.862351	0.000628076
			TMEM81	0.591843	0.00698083
			BTG2	0.879953	0.00242491
			ASIC2	1.33244	0.0133631
			ACE	0.628528	0.00134344
			KCNH6	1.12612	6.93e-05
			TNS4	1.79404	0.0431668
			HSPB9	0.715454	0.0389911
			MIDN	0.625817	0.0147664
			JUND	0.67684	0.000210387
			LOC107055390	0.860669	0.00117951
			LOC107049603	2.52259	1.43e-05
			LIPG	1.49723	4.96e-05
			CNTFR	1.19771	3.38e-07
			TROJANZ	0.593532	0.0397806
			LOC100858953	0.774335	0.0331786
			TMEM8B	0.633128	0.000126678
			RXFP3	0.645416	0.0250513
			PIK3R1	0.623253	0.00712005
			KLF4	0.611898	0.00730209
			LOC107049257	0.776765	0.0154562
			TESPA1	0.666056	0.010124
			LOC112530903	1.19679	0.0378988
			LOC107050017	0.796793	0.00739316
			LOC100857615	1.43661	0.000762935
			LOC107049973	1.43753	0.0189585
			LOC107049370	1.06054	0.0117857
			LOC112531099	1.96817	0.033206
			CHIR-B4	1.51687	0.0309683
			CHIR-AB-502	1.35609	0.00336585
			CHIR-AB-600	2.04277	0.000476994
			LOC107050343	1.80588	0.0181477
			LOC112529924	0.948038	0.0365752
			LOC107049468	0.591772	0.0321652
			LOC107050925	1.38754	0.0395973
			FFAR2L7	1.78235	0.0276655
			LOC107050061	1.68387	0.0455324
			LOC107050485	0.621691	0.00630469
			LOC112531271	2.27068	0.0374192
			TNNT1	1.42378	0.0244721
			LOC107050135	1.28523	0.00929562
			LOC107050134	1.82333	0.000192837
			LOC100857409	1.52079	0.0277049
			GFCBPL	0.709141	0.000369291
			MYO7L2	0.77741	0.0160886
			LOC112531388	1.4824	0.0289417
	Down	318	LOC107051626	-0.66134	0.00166587
			LOC107051627	-0.805311	1.54e-05
			CDHR3	-0.781765	0.000869361
			SLC26A4	-1.3374	0.00940569
			LOC112533197	-1.46866	0.00286247
			NRCAM	-0.779587	0.0464035
			KCNMB4	-1.77357	0.00196472
			TRHDE	-1.49708	0.00206917
			KCNC2	-0.900567	0.00941557
			LOC112533322	-1.62465	0.00688382
			LOC101749704	-0.992399	0.0138539
			PTPRQ	-1.08544	0.0285896
			RASSF9	-0.589168	0.00483824
			HSTH2B7	-0.808991	0.013158
			MB	-1.72739	1.08e-05
			MTERF2	-0.614321	0.00230894
			LOC107049021	-0.674887	0.0477737
			MYBPC1	-2.06035	0.000458988
			LOC112533534	-1.47805	0.0299252
			TMEM178B	-0.734292	0.0346711
			SLC13A4	-0.64021	0.0297003
			LOC107054197	-0.927126	0.00348253
			PTHLH	-0.753462	0.0305687
			LOC101749284	-1.24679	0.0156546
			B3GAT1L	-0.589969	0.00477401
			FAM172BP	-1.18998	0.016379
			HHLA2	-0.704	0.0311889
			GABRR3	-0.725671	0.0496509
			KCNE2	-0.777112	0.00240062
			LOC112531157	-0.992746	0.00034625
			LOC107057049	-1.66177	0.0303682
			LOC107049256	-0.71199	0.00615576
			LOC112531490	-0.656906	0.0185424
			FANCB	-0.701453	0.0417793
			MID1	-0.596753	7.91e-06
			HS6ST3	-0.725043	0.00207622
			SLITRK1	-0.842136	0.0232632
			DIAPH3	-0.668367	0.0444937
			RGCC	-0.690322	0.00311397
			LOC101748311	-0.627786	0.0164289
			C4A	-0.846655	0.0218184
			GRIA4	-1.4523	0.0408304
			LOC101750591	-2.02319	0.0209171
			WNT11	-0.93931	0.0160292
			LOC101748420	-0.869566	0.0100291
			INSIG1	-0.614985	0.00463489
			LOC112531936	-1.0991	0.0286129
			PTCHD3L	-1.09961	0.0202961
			ARMC3	-1.24062	0.0119103
			SPAG6	-0.861103	0.000872478
			MRC1	-0.590929	0.000136466
			ACBD7	-0.923539	0.0391664
			ADAM22	-1.30729	3.92e-08
			LOC112531968	-0.968605	0.0260143
			AGMO	-0.690638	0.0492468
			LOC112531703	-0.770957	0.0453881
			SGO1	-1.38917	0.0213553
			NR1D2	-0.930242	0.000860599
			LOC107052535	-1.78105	0.0490032
			ULK4	-0.80489	0.000140868
			DCLK3	-0.743708	0.0457514
			BBS9	-0.745792	1.02e-06
			LOC101750048	-0.585973	0.0349347
			LOC101748400	-0.641455	0.0169633
			LOC112531736	-1.85066	0.0130236
			CNTNAP2	-0.970978	0.024605
			LOC107051652	-2.08045	0.0206645
			LOC101747276	-0.975441	0.0284035
			SERPINB6	-0.692692	1.05e-10
			LOC107052642	-1.22505	0.0109772
			MSANTD3	-0.60439	0.000130529
			DLGAP1L	-2.57304	0.0158239
			ANKRD29	-1.08269	1.89e-05
			LOC107052001	-0.649182	0.0433313
			CHST9	-0.597781	0.0171598
			KCNB2	-0.626321	0.0338668
			CA3A	-2.15593	0.0015253
			LOC414835	-1.00882	0.017714
			BAALC	-1.1088	0.0233475
			TNFRSF11B	-0.636734	4.98e-05
			COLEC10	-0.668226	0.000369874
			LOC101751629	-1.58512	0.022038
			LOC112531906	-1.51699	0.017088
			FAM135B	-2.11138	0.00237851
			LOC112531915	-0.924565	0.04915
			LOC421195	-2.07761	0.00478361
			TLR15	-1.49707	0.00154933
			ARHGEF33	-1.12187	0.0230695
			TTC7A	-0.62312	0.00814585
			LOC107052898	-1.03453	0.00781192
			LOC107052894	-1.46154	0.0153205
			LOC100858777	-0.655857	0.00130226
			LOC107052887	-0.620362	0.0217556
			EFCAB2	-0.732458	0.0440829
			PLD5	-1.92552	0.00779188
			CCSAP	-0.971651	3.08e-07
			KIF25	-1.13395	0.0417823
			LOC112532147	-1.48777	0.00236925
			LOC107053031	-0.824564	0.000227974
			MCM9	-0.611276	0.023628
			HS3ST5	-0.689653	7.52e-05
			PPIL6	-1.21208	0.0476847
			LOC107053113	-1.53609	0.0125387
			LRRC1	-0.63341	1.4e-05
			LOC107053140	-1.4296	0.0195509
			DLGAP2	-0.797972	0.0366466
			LOC107053144	-0.721307	0.0275499
			RSAD2	-0.835076	0.0120643
			ASAP2	-0.607623	0.000541824
			KCNK3	-0.666036	0.0367497
			ZNF395	-0.599758	0.000209324
			LOC107049676	-0.980178	0.0291451
			CENPI	-0.788207	0.0199983
			FHL1	-0.98225	0.0133021
			NOX1	-0.603442	0.0011211
			CHRDL1	-0.684194	0.00450426
			LOC112532367	-1.36749	0.00601914
			LOC107053197	-2.07149	0.0440101
			LOC107053198	-1.16442	0.0264663
			SPOCK3	-0.873263	0.0154927
			NPNT	-0.971849	0.0041199
			ARHGEF38	-0.706135	0.0294999
			BMP3	-0.955617	1.35e-05
			LOC107051722	-1.37092	0.0245198
			LOC112532406	-1.63381	0.00146991
			LOC107051707	-1.11446	0.0297784
			ELOVL6	-0.58963	4.36e-09
			BDH2	-0.708872	6.07e-08
			GABRA4	-1.65027	0.0157762
			LOC101749278	-0.761294	0.0269918
			LOC101751352	-0.695589	0.00273975
			TBC1D19	-0.622635	0.00242885
			PACRGL	-0.728514	0.000380909
			LOC107053290	-2.07318	0.0228926
			NSG1	-0.589671	0.0172424
			LOC422895	-0.97202	0.00819693
			DRCC1	-0.729651	0.00384907
			DISP2	-0.76537	0.00209855
			PRLHR2	-0.689591	0.0251458
			OR5AS1	-0.713156	0.0152032
			E2F8	-0.95752	0.000342802
			ANO3	-0.647373	0.00290904
			OVCH2	-0.698705	0.00980155
			LYVE1	-0.597677	0.00693741
			PTPN5	-0.821603	0.0409218
			LOC112532536	-1.65661	0.0116284
			LOC107053440	-1.59613	0.027358
			RAG2	-0.664081	0.013554
			LOC107053494	-1.16567	0.00968971
			GREM1	-0.835202	0.00031791
			LOC101748199	-0.984659	0.012389
			LOC101749655	-1.54735	0.0378446
			ACSS1L	-0.69583	0.000642328
			LOC107053532	-1.03412	0.0248944
			CHGA	-1.54322	0.0433854
			DEGS2	-1.84431	0.00124495
			EXOC3L4	-1.16371	0.0365211
			LOC101749904	-1.95175	0.000151795
			SYT16	-0.59092	0.0480096
			GPRIN2	-1.52128	0.0111642
			TMEM26	-0.622219	0.00160604
			LOC107053675	-0.700186	0.0213096
			LOC107053667	-1.10458	0.0101044
			CXCL12	-0.614872	3.58e-05
			SLC16A12	-1.30446	0.013559
			LOC107053662	-1.32931	0.000894771
			LGI1	-0.685024	3.01e-05
			LOC107053695	-1.65236	0.0402021
			LOC107053733	-1.07503	0.021062
			GFRA1	-0.959958	0.0265688
			LOC101747954	-0.995605	0.0217939
			PLPP4	-1.44848	0.0312449
			C6H10ORF90	-1.56343	0.0432077
			GULP1	-0.585564	7.27e-05
			UNC80	-1.05947	0.0247485
			C7H21orf58	-0.722187	0.0296114
			LOC107053801	-0.628861	0.0139192
			DFNB59	-0.900016	0.0445592
			G6PC2	-0.786659	0.00354335
			IFIH1	-0.815199	8.61e-07
			LOC107053886	-0.949086	0.0469754
			CCDC14	-0.595408	0.000268664
			GPD1L2	-0.841169	0.0394113
			LCT	-0.685305	0.040613
			CXCR4	-0.611079	0.00795145
			LOC429054	-0.798932	0.0018898
			KIF14	-0.836265	0.0088701
			COL11A1	-0.601	0.00607679
			LOC112532936	-1.71439	0.0156324
			OMA1	-0.586254	2.09e-05
			DNAJC6	-0.686453	0.000142168
			LEPR	-0.670097	0.00801778
			LOC107051880	-1.68465	0.0129099
			OTOS	-0.614089	0.00661337
			PER2	-0.760781	0.0174467
			VAMP2	-1.30633	0.0115698
			LOC107051834	-1.09128	0.0172235
			MB21D2	-0.617809	0.00265639
			LOC101749252	-0.658769	0.0342346
			PEX5L	-0.679143	0.00960069
			LOC107054129	-0.98378	0.0178382
			MME	-0.721271	0.000325485
			LOC112533168	-1.82886	0.0416543
			AP3B2	-0.705147	0.0021581
			LOC107052133	-0.692975	0.0281165
			LOC112533161	-0.814192	0.00324553
			ANXA2	-0.779002	0.000577486
			FAM81A	-1.54794	0.00342843
			LOC415414	-0.847032	0.0370943
			CEMIP	-0.716833	0.00184784
			PEX11A	-0.588709	0.0144272
			LOC112533187	-1.10489	0.0206024
			CERS3	-0.590526	0.000116292
			ADAMTS7	-0.608574	0.000101142
			LOC101751464	-0.877923	0.000479594
			NETO2	-0.771712	0.00551473
			LOC112533261	-0.752877	0.0272076
			CADNL	-0.671989	0.0109831
			VAT1L	-0.829867	0.013477
			PNAT3	-0.588539	0.00790992
			NAT	-0.747292	0.00487174
			PNAT10	-0.73264	0.00774008
			ATP2C2	-0.927323	1.45e-05
			MUSTN1	-0.848489	0.0242037
			LOC107054365	-0.673022	0.0214521
			TIMP4	-0.941559	7.69e-05
			LOC107054439	-1.06601	0.0352547
			SLC41A3	-0.709085	0.00639946
			FHIT	-0.644025	0.00745129
			LOC101751855	-0.821678	0.00468104
			CNTN3	-0.828532	0.0162005
			LRRN1	-0.624204	0.00117644
			IL17B	-0.660066	0.00967157
			PALLDL	-1.48847	0.00121802
			LECT2	-1.56488	0.0333761
			LOC112533468	-0.792517	0.0110569
			SLC5A10	-1.19511	0.0233548
			FOPNL	-0.611245	2.56e-05
			GRIN2A	-0.887229	0.000675459
			HBM	-0.665788	0.0205282
			LOC112533497	-2.06519	0.00576467
			LOC107057261	-0.63759	0.0445173
			LOC107051579	-0.757448	0.0489077
			RIMBP2	-0.638949	0.0158062
			GLT1D1	-0.942559	0.000101305
			TMEM132B	-1.06626	0.00441224
			MYL2	-1.76412	0.0499282
			LOC107050998	-1.70395	0.0229809
			TRIM7	-0.697289	6.29e-05
			LOC107052167	-0.983776	0.00337089
			FAM69B	-0.749678	0.0105825
			GLP2R	-0.935476	0.0195752
			LOC101750300	-1.40228	0.00330455
			MYH1C	-1.31725	1.42e-05
			CEP95	-0.633945	0.000142783
			LOC107052242	-0.802608	0.0362806
			SSTR2	-0.797178	0.0449415
			TK1	-0.73734	0.0117982
			WFIKKN2	-0.832836	0.0206866
			RASL10B	-1.12311	0.0080583
			SLC6A4	-0.765094	0.000182008
			TRPV1	-0.628132	0.000450923
			BRIP1	-0.629834	7.49e-06
			FAM64A	-1.42888	1.64e-08
			FBXO39	-1.3302	4.88e-08
			TEKT1	-1.40378	4.15e-09
			SMTNL2	-0.714348	6.03e-05
			ARHGAP40	-0.916714	0.00718377
			SS18L1	-0.619673	0.000388268
			KCNQ2	-0.659295	0.0397006
			LOC101748767	-0.955461	0.00226445
			PER3	-1.80623	1.02e-08
			LOC107049018	-0.686986	0.00180957
			PLEKHN1	-0.701453	0.00272919
			RBP7	-1.42243	0.000320782
			TACR1	-1.61792	0.0351775
			LOC107055020	-2.03391	0.039828
			RSPO1	-0.760203	0.00274651
			LOC100857473	-0.592945	0.0256402
			LOC112530302	-0.594195	0.00244185
			SCFN	-0.726608	0.012237
			NUP210L	-0.698808	0.0419526
			CIART	-2.22807	3.47e-08
			TNNT2	-0.658958	0.04861
			PROK1	-1.35419	0.0185618
			PNPLA1L	-0.929869	0.0294663
			WNT2B	-0.626547	0.00463654
			SYCP1	-2.07302	0.0406579
			TSHB	-1.06231	0.000978244
			TSPO2	-0.902996	0.00195427
			LOC107055181	-1.09881	4.24e-06
			LOC107055356	-1.61748	0.00109233
			OTX5	-0.916573	0.0400762
			LOC112530485	-0.755338	5.32e-05
			LOC107049459	-0.619116	0.0106596
			LOC107049482	-0.5851	0.00484373
			CPLX4	-2.21994	0.0054868
			ZBTB7C	-0.621665	0.03428
			UNC13B	-0.703704	0.0014214
			LOC112530777	-1.64847	0.027545
			RAI14	-0.650047	1.16e-05
			LOC107051941	-0.622115	0.00316513
			GPX8	-0.598465	0.00350823
			PLK2	-0.602039	9.22e-05
			LOC427161	-1.00751	0.0161217
			LOC107052275	-1.21717	0.0474978
			SAXO1	-1.39217	0.0111993
			FRMD3	-0.861687	0.00909599
			PDE6B	-0.657821	0.0352869
			PCSK1	-1.21075	0.024134
			GLRX	-0.71895	0.000129795
			POLR3G	-0.827529	0.00188477
			TMEM246	-0.613478	0.0311337
			LRRC19	-0.6855	0.0230394
			HOXC8	-0.620186	0.0227058
			LOC101748207	-0.99769	0.0163868
			LOC107051491	-1.00307	0.0127283
			LOC112531310	-1.38826	0.039665
BMW	Up	165	K123	0.801323	0.0369464
			GTSE1	1.35231	0.0197837
			LMOD2	1.13668	0.032207
			WNT16	1.1601	0.0216761
			PTPRQ	1.34615	0.0276989
			LOC112533370	1.3699	0.0134751
			LOC101750670	1.19939	0.0168954
			ANKS1B	0.808294	0.0268598
			MB	0.880966	0.0299824
			PAH	1.98333	0.0360521
			AKR1D1	0.875827	0.00693299
			AKR1B10L2	0.971705	0.000237433
			RERG	0.598755	0.0254493
			LOC418423	1.0935	0.0116168
			LOC107055061	1.9431	0.0320173
			LOC107055113	0.719442	0.0316434
			ROBO2	1.34615	0.0316713
			LOC101749567	0.982619	0.00151802
			LOC112530515	1.26739	0.0277514
			LOC107055302	1.43534	0.000358627
			LOC107055374	0.856282	0.00896012
			MX1	0.682283	0.00320808
			LOC107055689	1.30464	0.0183975
			LOC107049353	0.774449	0.0360633
			GRPR	1.21431	0.0186719
			IL1R2	2.02185	0.0185754
			POSTN	1.11606	0.00449115
			LOC107052065	1.25856	0.00859091
			LOC100857685	2.30091	0.0308039
			KCNH2	0.685684	0.000932157
			GIMAP5L	0.593249	0.0132485
			PTCHD3	0.604469	0.00160246
			MMR1L1	0.89354	0.00482227
			CREB5	0.687072	0.0250388
			LOC101749468	1.12545	0.0167725
			LOC107052502	0.802959	0.000991066
			LOC420807	0.896787	0.00752962
			CD83	0.616093	0.0148405
			LOC112531794	1.80032	0.037966
			SLC6A19	0.847353	0.0123704
			CIDEA	0.721812	0.0165682
			AQP4	0.827581	0.000439606
			LOC101750271	0.711947	0.0109678
			DCSTAMP	0.770483	0.0452202
			ARC	1.16101	0.0419678
			LOC107052855	0.752224	0.0115823
			ENAH	0.87942	0.00256285
			LOC112532156	0.832944	0.0478858
			MAP3K4	0.783868	0.00432272
			SYNJ2	0.59788	0.0109752
			RIMS1	1.73991	0.0261463
			RUNX2	0.757686	0.0163729
			DCX	0.80719	0.0227997
			COL4A6	0.667314	0.000927471
			LOC112532436	1.32246	0.00455174
			DKK2	1.15469	5.24e-05
			TET2	0.698642	0.0153937
			LOC769128	1.02516	0.0143241
			UGT2A1	0.766597	0.0287803
			LOC112532411	1.00999	0.0083137
			NIPAL1	0.80598	0.00674925
			LOC100857839	1.83222	0.00448154
			LOC101750242	2.02345	0.038134
			KNSTRN	0.658293	0.0258568
			CNTF	0.650669	0.00808995
			SLC1A2	0.82932	0.00121327
			MYBPC3	0.987127	0.0050834
			NUSAP1	0.81838	0.0196932
			PLEKHH1	0.673736	0.0423159
			ACTC1	0.68256	0.0354734
			LOC101747910	1.20493	0.0262787
			COCH	0.948275	0.032739
			LOC112532637	1.95619	0.00272879
			SRGN	0.587616	0.0137545
			LOC107053670	0.795059	0.0372493
			LOC107053719	0.625281	0.0391439
			LOC112532788	0.894489	0.0387071
			BBS5	0.644598	0.0263383
			LOC112532837	2.41822	0.0063441
			CYP27C1	1.31772	0.00778244
			ERMN	0.759839	0.049788
			ACVR1C	0.859286	0.00353711
			PTGS2	0.610825	0.0430419
			ABCA4	1.00556	0.0284171
			LOC107053964	0.657953	0.0341633
			LOC101751390	1.0453	0.0286694
			LOC112532894	0.7205	0.0028688
			ARTN	1.0395	0.0337249
			LOC107054051	0.779406	0.0449878
			SLC1A7	0.924364	0.00255102
			CDCP2	0.600975	0.0071901
			DNAJA4	0.706102	0.0208856
			ACSBG1	0.751867	0.0194359
			GATM	1.49985	2.37e-06
			LOC107054255	0.93889	0.025905
			LOC112533171	1.44211	0.0411137
			RIPK3	1.53174	0.00400123
			CDH3	0.669833	0.0392938
			ITIH3	1.73395	0.00296849
			CACNA1D	0.921709	0.0129586
			LOC101748323	1.01742	0.00237502
			LOC112533368	1.01581	0.0130294
			LOC107049572	2.25708	0.0133109
			LOC112533431	0.939703	0.0149623
			LOC101748278	0.781536	0.0222743
			MSX2	2.02248	0.0176585
			GRIA1	0.642737	0.0453257
			COL23A1	0.941655	0.0408436
			GRIFIN	1.91657	0.0495114
			LOC107054646	1.23851	0.0270472
			WSCD2	0.666468	0.00835637
			CRYBB3	1.33369	0.0417195
			BTN3A3L1	0.61815	0.00601293
			LOC425214	0.605589	0.0375499
			LOC107054697	0.604953	0.0288236
			LOC107057126	1.9324	0.00979764
			LOC101751447	0.637198	0.0447821
			TNFSF15	0.842973	0.00401357
			NCS1	0.944845	0.000762115
			SLC2A6	0.769004	0.0292971
			LOC101749173	0.833943	0.0172311
			GLP2R	0.917113	0.0151095
			SHISA6	1.93959	0.03032
			TOM1L1	0.709701	0.00645048
			LOC101747302	0.695066	0.0471407
			CCL1	0.592015	0.00362051
			CCLI7	2.116	0.00047909
			CCAH221	1.93277	0.0014048
			TEX14	1.21465	0.00246386
			LOC101749666	1.42029	0.0130433
			TGM3	0.86559	0.045008
			LOC100858256	1.50692	0.0385649
			TNFRSF6B	0.899713	0.0438756
			PADIL	0.910727	0.0063126
			GPR153	0.723405	0.00275835
			TNFRSF18	0.695555	0.00509677
			LOC107054964	0.732616	0.000946499
			LOC112530164	0.921186	0.0459801
			ADAMTS8	0.587063	0.0127418
			RIIAD1	0.931693	0.029006
			TNNI1	1.40576	0.00357686
			CELSR2	0.796515	0.000265074
			LOC107050775	0.730502	0.0497906
			LOC107055363	0.833959	0.048047
			GDF15	1.73239	0.0382904
			LIPG	0.783402	0.0393257
			LOC100857191	0.752625	0.0383111
			LOC112530611	1.10321	0.00686376
			TRPM3	1.08198	0.0108472
			LOC770548	2.41223	0.025901
			KIAA1958	0.603446	0.00385552
			LOC112530622	1.23883	0.0159991
			TRIM36	0.784685	0.0422489
			LOC107049264	1.7707	0.00754208
			LOC112530944	1.34246	0.0159408
			APOF	1.97088	0.0125299
			LOC112531159	0.788382	0.0257281
			CHIR-AB-502	1.22654	0.00823932
			LOC107050925	2.18731	0.0146347
			LOC112531312	1.40728	0.044577
			TNNT1	1.4946	0.0409675
			LOC112531388	1.66666	0.0112136
			LOC107057271	1.91585	0.0261375
			LOC101748916	0.749632	0.000686777
			SLC16A13	1.14823	0.0313066
	Down	113	LOC112532931	-0.958762	0.0192337
			LOC112533020	-1.79167	0.0456213
			HSTH2B7	-1.06531	0.000620461
			HIST2H4B	-0.605957	0.0365459
			H2AFJ	-0.713968	0.000170505
			HIST1H2BF	-0.766236	0.0110619
			HIST2H3	-0.865799	0.0367934
			HIST1H2A4L1	-0.889837	0.0347924
			HIST1H2A4L2	-0.940005	0.00176031
			HIST1H2B7L4	-0.650507	0.0347515
			HIST1H2A4L4	-0.654915	0.012859
			LOC107049021	-0.930885	0.0182759
			LOC101749284	-1.30742	0.0205266
			LOC112531490	-0.860933	0.000777014
			LOC107049447	-1.51348	0.00756401
			SLAIN1	-1.88793	0.0211926
			LOC100859822	-0.58585	0.0179981
			HTR2A	-0.78173	0.047215
			ZAR1L	-0.761585	0.0160718
			LOC101750043	-0.655061	0.0204447
			LOC101748420	-1.66732	7.8e-07
			WDR86	-0.626533	0.00527266
			LOC112531936	-1.11712	0.0435557
			LOC112531701	-1.61182	0.0138731
			DNAH11	-2.29621	0.00900492
			SGO1	-1.5599	0.049282
			LOC107051652	-2.19589	0.0372923
			LOC112531770	-1.25376	0.00395589
			DNAH5	-1.84551	0.0241691
			MPPE1	-0.975748	0.00105229
			BFSP1	-0.648171	0.0426838
			LOC107052966	-0.608856	0.00263929
			TTC7A	-0.743176	0.00189072
			TMEM151B	-0.869135	0.0316829
			MAP10	-0.701801	0.000271218
			LOC101748255	-1.52391	0.0177091
			LOC101748301	-1.11132	0.000417067
			MCM9	-0.947674	0.000309513
			TP53I3	-0.596609	0.0346269
			PNOC	-1.13703	0.0108508
			OPN5L2	-0.924848	0.0399046
			GJB1	-1.8777	0.00391869
			GRIA3	-0.722401	0.0279984
			FAM13A	-0.617382	0.0413345
			LOC107051724	-1.20249	0.0171115
			CFAP99	-0.724423	0.0425511
			LOC770492	-0.63795	0.000208045
			LOC107053368	-0.737539	0.00082645
			DKK3	-0.805975	0.000955598
			LOC107053383	-1.07138	0.0452457
			LOC395381	-1.01774	0.0165233
			RAG2	-0.627215	0.0194426
			LOC107053451	-1.22443	0.0019421
			LOC771422	-0.906996	0.0467281
			LOC101749904	-1.03685	0.0468296
			LOC101752163	-1.40813	0.0120471
			LOC107053714	-1.3729	0.0419104
			LOC107053772	-0.820784	0.0318336
			RAPGEF4	-0.692633	0.0334953
			RACGAP1L	-2.04037	0.0173774
			44989	-0.867835	0.0305179
			GLUL	-0.703783	0.00853951
			PLPPR5	-0.595663	0.0143638
			LOC107051834	-1.00083	0.019772
			TIPARP	-0.58747	0.0247012
			AP3B2	-0.637987	0.00405385
			C2CD4A	-1.20349	0.0447388
			FANCI	-0.676046	0.0392341
			MT3	-0.985298	0.0147337
			ATP2C2	-0.622704	0.0178123
			LOC107054441	-0.733474	0.000615484
			LOC101751855	-0.742277	0.0144551
			LOC107054403	-0.59716	0.00163175
			LOC107054477	-0.81161	0.0373469
			LOC101748878	-0.71742	0.0215537
			MEIOB	-1.36031	0.00874472
			LOC112533497	-2.14894	0.0290685
			LOC107051614	-0.713568	0.00073598
			LOC107051607	-0.662351	0.0362049
			LOC112533485	-0.728331	0.000521438
			LOC101750822	-1.57265	0.0404481
			LOC112533574	-1.49815	0.0120754
			MICA	-1.75751	3.31e-05
			LOC112533594	-1.15949	0.0296535
			LOC107054738	-0.671655	0.0168381
			SLC16A6	-0.723328	0.00780153
			KCNJ16	-1.14751	0.00220374
			CAMKK1	-0.587166	0.00876365
			RASL10B	-1.49081	0.00485712
			LOC107054789	-1.21868	0.0108029
			LOC107054811	-1.00782	0.0335468
			EMILIN3	-0.68079	0.013624
			LOC107057363	-0.769021	0.0307962
			PLCH2	-0.598736	0.0122143
			LOC107054931	-1.00457	0.0156695
			LOC112530140	-0.989114	0.0102733
			LOC112530188	-0.838278	0.0386124
			DUSP26	-0.613269	4.18e-06
			GJA9	-0.710547	0.00652254
			LOC107055039	-1.00394	0.032386
			LOC770126	-0.63645	0.000251034
			IGF2BP1	-1.08557	0.0139813
			LOC112530405	-1.88565	0.00546771
			LOC107055356	-1.30495	0.0052446
			CILP2	-1.22289	0.0395241
			GLDC	-1.0645	0.0354736
			LOC107052314	-1.27792	0.0113285
			LOC112530576	-1.01593	0.010896
			RACGAP1	-1.31738	0.0350463
			LOC107051074	-0.703137	0.0379099
			LOC107050390	-2.30849	0.0113542
			LOC101748207	-0.863553	0.0071967
			LOC112531172	-1.37147	0.0471691
