# Supplementary material for: Large-scale transcriptomic and genomic analyses reveal a novel functional gene SERPINB6 for chicken carcass traits
Source: J Anim Sci Biotechnol. 2024 May 11;15:70. doi: 10.1186/s40104-024-01026-3 (PMC11571647; doi:10.1186/s40104-024-01026-3)
Supplement: Supplementary file 12 — Additional file 12: Table S6. Thirty-eight KEGG pathways and 456 GO terms were enriched. [file 40104_2024_1026_MOESM12_ESM.xlsx]

## Sheet: Table S6
Table S6 Thirty-eight KEGG pathways and 456 GO terms were enriched
Term	Database	ID	Input number	Background number	P-value	Corrected P-value	Input
ECM-receptor interaction	KEGG PATHWAY	gga04512	15	83	3.91e-06	0.000838493	ITGA8, ITGB8, HSPG2, COMP, ITGA3, ITGA4, ITGB3, FREM2, ITGA11, COL1A2, DAG1, COL1A1, COL6A1, COL6A3, COL6A2
MAPK signaling pathway		gga04010	26	261	3.72e-05	0.0041228	RASGRP3, MYC, CACNA1D, EGFR, EPHA2, MAPK10, MAP2K6, GADD45A, JUN, GADD45G, DUSP8, DUSP5, DUSP4, NFKB2, FGF10, DUSP1, IGF2, SRF, TRAF6, FOS, JUND, VEGFA, DUSP16, DUSP10, FLNC, CACNG5
Focal adhesion		gga04510	21	189	4.95e-05	0.00472113	ITGA8, PIK3R3, ITGB8, COL6A2, FLNC, COMP, ITGA3, TLN2, ITGB3, TLN1, COL6A3, VEGFA, ITGA4, JUN, COL1A2, COL1A1, COL6A1, MAPK10, EGFR, PARVA, ITGA11
FoxO signaling pathway		gga04068	16	123	7.3e-05	0.00594487	IL7R, TNFSF10, GABARAPL1, PRKAB2, GADD45A, PLK3, PLK2, EGFR, ATG12, GADD45G, CCNG2, CSNK1E, MAPK10, FBXO32, PIK3R3, BCL6
Metabolic pathways		gga01100	77	1290	0.000292613	0.0159153	MSMO1, SAT1, EPHX2, GCH1, GNS, ALG2, HYI, GPAT3, UROS, P4HA3, GALNT18, PDXP, ASS1, ODC1, CERS6, GPAM, SMOX, CERS1, CMPK2, CKB, TECR, SQLE, ITPKA, PCCB, GMDS, GBE1, CYP51A1, DGKB, ATP5MF, ALDH18A1, DHCR24, PHOSPHO2, HMGCS1, AACS, ENTPD4, COX17, PIGF, HMGCL, SCP2, PIGK, RDH10, MAN2A1, PIGM, CPOX, ALDH6A1, PAPSS2, PIK3C2G, GGT7, ADA, RFK, HPGDS, FADS2, ST6GALNAC3, PDE8A, GALNT3, HACD1, FDPS, CHAC1, …
Steroid biosynthesis		gga00100	5	17	0.00116443	0.0398675	MSMO1, LIPA, CYP51A1, SQLE, DHCR24
Terpenoid backbone biosynthesis		gga00900	5	19	0.00176559	0.054892	HMGCS1, FDPS, MVD, ICMT, ZMPSTE24
Tight junction		gga04530	15	156	0.00214163	0.0630413	MYH10, MYH11, CD1B, JAM3, TUBA1C, JUN, CACNA1D, PARD6A, MAPK10, WHAMM, MARVELD3, PRKAB2, PATJ, CLDN5, TJAP1
Ribosome biogenesis in eukaryotes		gga03008	9	67	0.00220437	0.0635364	RPP38, WDR43, WDR3, UTP15, GTPBP4, RPP25L, EMG1, MPHOSPH10, PWP2
Wnt signaling pathway		gga04310	13	141	0.00566871	0.1076	PRICKLE1, SFRP1, SIAH1, ZNRF3, FZD7, FZD9, JUN, CAMK2A, CSNK1E, MAPK10, WNT9A, MYC, ROR2
p53 signaling pathway		gga04115	8	66	0.00665748	0.115857	SIAH1, SESN2, SESN3, GADD45A, CCNE1, CCNG2, GADD45G, ZMAT3
Nicotinic acetylcholine receptor signaling pathway		P00044	4	18	0.00855062	0.127889	MYH10, CHRNA6, CACNA1D, ACTG2
Arginine and proline metabolism		gga00330	6	42	0.00901221	0.129374	SAT1, SMOX, CKB, P4HA3, ALDH18A1, ODC1
Oxidative stress response		P00046	3	9	0.00911742	0.129374	JUN, MYC, MAPK10
C-type lectin receptor signaling pathway		gga04625	9	87	0.010337	0.141597	IRF1, EGR3, PLK3, NFKBIA, JUN, MAPK10, PIK3R3, NFKB2, BCL10
Valine, leucine and isoleucine degradation		gga00280	6	44	0.0109555	0.147873	HMGCS1, PCCB, HMGCL, ALDH6A1, OXCT1, AACS
Synthesis and degradation of ketone bodies		gga00072	3	10	0.0115242	0.149007	HMGCL, HMGCS1, OXCT1
Cell adhesion molecules (CAMs)		gga04514	11	122	0.0120693	0.152214	ITGA8, NTNG2, JAM3, ITGB8, NLGN1, ITGA4, CNTNAP1, PTPRF, CNTN1, PTPRM, CLDN5
AGE-RAGE signaling pathway in diabetic complications		gga04933	9	90	0.0125021	0.156531	VEGFA, EGR1, JUN, PIK3R3, COL1A2, MAPK10, COL1A1, COL3A1, THBD
Apoptosis		gga04210	11	127	0.0155671	0.179965	TNFSF10, FOS, TUBA1C, GADD45A, NFKBIA, JUN, GADD45G, CFLAR, MAPK10, MCL1, PIK3R3
PPAR signaling pathway		gga03320	7	64	0.0174369	0.189952	HMGCS1, SCP2, ACSL6, ANGPTL4, PLTP, FADS2, PLIN2
Butanoate metabolism		gga00650	4	24	0.0200319	0.202862	AACS, HMGCS1, HMGCL, OXCT1
Inflammation mediated by chemokine and cytokine signaling pathway		P00031	5	37	0.0202591	0.202862	MYH10, COL6A3, COL6A2, JUN, ACTG2
Angiogenesis		P00005	5	37	0.0202591	0.202862	EFNB2, JUN, VEGFA, JAG1, MAPK10
GnRH signaling pathway		gga04912	8	84	0.0228883	0.211616	CACNA1D, EGR1, EGFR, CAMK2A, HBEGF, JUN, MAPK10, MAP2K6
Toll-like receptor signaling pathway		gga04620	8	84	0.0228883	0.211616	TRAF6, CCL4, FOS, NFKBIA, JUN, MAPK10, MAP2K6, PIK3R3
Pantothenate and CoA biosynthesis		gga00770	3	15	0.028596	0.219183	VNN1, PPCS, DPYD
Cadherin signaling pathway		P00012	4	28	0.0312743	0.230328	PCDH9, ACTG2, CTNNA2, CDH6
Spliceosome		gga03040	9	107	0.0315481	0.230328	SNW1, SYF2, RBM8A, PRPF38A, SLU7, LSM3, RBM17, TXNL4A, LSM8
p53 pathway feedback loops 2		P04398	2	6	0.034212	0.230328	MYC, SIAH1
Cytokine-cytokine receptor interaction		gga04060	14	202	0.0351206	0.233043	IL7R, INHA, LIF, TNFSF10, BMP3, BMP2, CCL4, IL2RG, GHR, IL12RB2, RELT, INHBA, TNFRSF11A, TNFSF15
Notch signaling pathway		gga04330	5	44	0.0366925	0.237644	DTX3L, HES1, SNW1, JAG1, DTX2
Other glycan degradation		gga00511	3	17	0.0377964	0.237644	MANBA, GLB1, ENGASE
Biosynthesis of unsaturated fatty acids		gga01040	4	30	0.0380379	0.237644	HACD1, FADS2, SCP2, TECR
ErbB signaling pathway		gga04012	7	78	0.0414568	0.24993	EGFR, JUN, CAMK2A, HBEGF, MAPK10, PIK3R3, MYC
Vitamin B6 metabolism		gga00750	2	7	0.0429044	0.24993	PDXP, PHOSPHO2
Glutathione metabolism		gga00480	5	47	0.0456677	0.264357	HPGDS, ANPEP, ODC1, CHAC1, GGT7
Protein processing in endoplasmic reticulum		gga04141	11	153	0.0468405	0.268565	P4HB, PDIA4, YOD1, SEC24D, FBXO2, MAPK10, FBXO6, EDEM2, UBXN6, UGGT2, CKAP4
nucleoplasm	Gene Ontology	GO:0005654	126	1526	2.17e-14	6.01e-11	EGR1, MAFF, COMMD8, MPP7, ABCB1, IP6K2, LIG4, EAF2, NAV2, P3H2, CREBRF, KLHDC10, WDR3, CAMKMT, ZNF687, TNIP2, NKRF, SNAPC1, TERF2IP, SMARCD1, MGMT, GATA6, PATZ1, BRAT1, SETD6, FDPS, SOCS1, TTI2, KPNA5, UTRN, KIN, RNF8, ZBTB20, ZBTB21, SPTY2D1, NOVA1, RASSF2, NFKBIE, FEN1, GTF3C5, GTF3C4, DPEP1, ARL4A, MPHOSPH8, MYCL, CCNE1, DDX55, BCDIN3D, ZBTB38, CDK5R1, FOS, GID8, DAG1, FASTKD2, DEF6, GTPBP4, P…
nucleus		GO:0005634	167	2478	1.15e-11	1.6e-08	TRAPPC2L, EXO1, NCBP3, JUN, PLK3, PLK2, TRMT61B, SCRT2, CCNT1, PLIN2, MAFF, CERS6, ETS2, ZNF142, ZBTB38, SIX4, BAG5, CIAPIN1, PARD6A, USP35, CSNK1E, MAGI2, PWWP2A, KDM2A, PTBP2, MYC, USP37, ZNF687, TERF2IP, SMARCD1, MGMT, GATA6, MDM1, MIPOL1, GPATCH3, BRAT1, GPATCH1, FAM172A, DDX47, KPNA5, KIN, RNF8, ZBTB26, FOXP2, SLBP, PTBP3, ALG2, NOVA1, NFKBIZ, FEN1, TRIB1, TCEANC, ASH2L, ZNHIT6, MYCL, SOX11,…
extracellular space		GO:0005615	66	731	2.09e-09	1.67e-06	TGFBR3, CDH13, TNFSF10, EPGN, C1S, CCL4, CKB, PSAP, PROS1, C4, AEBP1, HABP2, CPQ, COL3A1, LUM, FBLN5, SEMA6A, PLTP, PLAT, INHBA, FGF10, FAP, HBEGF, SPARC, CPAMD8, COL1A2, SERPINB6, KERA, IGF2, TSKU, GCG, PODN, EFEMP1, CCK, CSTA, MAN2A1, CHADL, COL5A2, POSTN, SFRP1, VEGFA, DAG1, SHH, MUC4, COL6A3, PDIA4, ENGASE, INHA, SEMA3D, ARSG, BMP3, BMP2, GPC1, APP, FGL1, GLB1, ATRN, ANGPTL4, COLEC12, WNT9A, …
cytoplasm		GO:0005737	149	2299	2.41e-09	1.67e-06	TRAPPC2L, TRIM13, CCNE1, ACTG2, NCBP3, PLK3, PLK2, PODXL, CYP2W1, DAB2, ASS1, ITPKA, SIX4, CIAPIN1, GPATCH3, PCF11, CSNK1E, MAGI2, EIF4ENIF1, ARHGAP28, CAPN9, WHAMM, EPHA4, TRHDE, CAMKMT, CAMK2A, BGLAP, PIK3C2G, TERF2IP, ARRDC3, MDM1, TUFT1, BRD2, SERPINB6, FAM172A, MOCS3, SAMD9L, MSRA, UTRN, ZBTB20, CHAC1, SLBP, DMD, NOVA1, NFKBIA, NOX3, TRIB1, PDXP, ARL4A, SMURF1, TUBA1C, EGR1, BCDIN3D, VIL1, G…
cytosol		GO:0005829	138	2089	3.41e-09	1.89e-06	TRAPPC2L, MYH10, GHR, CKB, NELFA, MOCS3, OSBPL3, ASS1, COMMD8, EML1, FAM114A1, CREBRF, USP37, P4HB, ZNF687, TNIP2, TERF2IP, MDM1, USP35, SERPINB6, FDPS, ERRFI1, TTI2, DNAJA4, MSRA, KPNA5, RNF8, PLEKHA3, CHAC1, ALG2, SETD6, RASSF2, NFKBIE, PDXP, IFIT5, ARL4A, MPHOSPH8, PLIN2, PDLIM3, DDX55, BCDIN3D, UBXN2A, TNS3, UBXN6, MAP1B, FOS, DIXDC1, GID8, ERAL1, TAF4, LRBA, GPC1, TADA1, GCH1, NUBP2, COX19, …
cell adhesion		GO:0007155	26	166	1.75e-08	7.24e-06	ITGA8, EFNB2, PTK7, EPHA4, PODXL, CNTN1, PRKX, TLN2, TLN1, PCDHAC2, PCDH11X, SPON1, ITGA3, JAM3, COMP, POSTN, PCDHGA2, MXRA8, CTNNA2, PCDH9, FREM2, COL12A1, COL6A1, COL6A3, COL6A2, HAPLN3
calcium ion binding		GO:0005509	46	447	1.83e-08	7.24e-06	CDH11, RASGRP3, CDH13, FKBP10, CDH18, HSPG2, PROS1, SHH, DGKB, HABP2, SNED1, FBLN2, SLC25A12, FBLN5, VIL1, FKBP9, PCDHAC2, SYT13, SPARC, DSG2, JAG1, CAPN9, CDH6, PCDH11X, LTBP2, ANXA6, EFEMP1, COMP, FBN2, MUC4, BGLAP, EDEM2, DAG1, SLC25A25, PCDHGA2, HMCN1, HPGDS, GALNT3, PCDH9, LRP1, PSPH, SYT1, CAPN14, C1S, C1R, EPDR1
collagen-containing extracellular matrix		GO:0062023	18	82	3.38e-08	1.17e-05	TECTA, GPC1, SFRP1, ELN, ADAMTS2, EFEMP1, COMP, FGL1, CHADL, POSTN, SPARC, ANGPTL4, GPC5, COL12A1, FBLN2, COL6A3, COL6A2, FBLN5
nucleolus		GO:0005730	44	446	1.13e-07	3.46e-05	MAD2L2, VMP1, RIOX1, NOVA1, NOP2, TFIP11, NOM1, FEN1, NOP16, SPTBN1, ARL4A, BRIX1, RPF1, PNO1, CIAPIN1, DDX55, GTPBP4, GZF1, NBN, UTP15, URB2, SURF2, PLK3, FBXW7, ARL6IP4, NEPRO, MPHOSPH8, RRS1, LLPH, NKRF, SNAPC1, NOL8, DEDD, NPM3, DDX24, DDX28, CDC14B, DDX47, UPF3B, UTP23, EMG1, SPTY2D1, ZNF346, ATF3
identical protein binding		GO:0042802	55	678	1.12e-06	0.000311166	SAT1, FGFRL1, TNFSF10, GIPC2, JUN, SMAD6, EPHA4, EGFR, IFIH1, CHAF1A, CBLL1, APCDD1, ASS1, SLC25A12, ZNHIT6, BCL6, TWNK, TRAF6, ABCB10, HPRT1, DYNLT1, HTRA1, SELENOK, INHBA, GMDS, RIOX1, TRMT10C, ALDH18A1, HAS2, FBXW7, SDK1, ITGB3, PRKAB2, SIAH1, GCG, ANXA6, MSI1, PBLD, MTSS1, MIPOL1, CTNNA2, ARID3A, FHOD1, SFRP1, THAP7, APP, RALYL, ANGPTL4, COL1A1, C1S, PTPRM, MUL1, ZBTB26, CD3E, NAB2
regulation of transcription by RNA polymerase II		GO:0006357	37	396	3.66e-06	0.000838493	JUN, MRGBP, JUND, NFKBIZ, SOX8, MED7, CCNT1, MED8, ZBTB6, ZBTB17, ANKRD1, TWIST1, NPAS3, ETS2, INHBA, IRX5, MED22, PDLIM1, FOS, TSHZ2, GTF2H2, SMARCD1, PATZ1, BRD2, ARID3A, IRF1, BNC2, RLF, EPC2, EPC1, ZBTB43, PRDM1, PIAS4, ZBTB20, BCL6, TADA1, ATF3
extracellular matrix		GO:0031012	21	157	3.94e-06	0.000838493	TGFBR3, SHH, SPON1, TSKU, ADAMTS2, ADAMTS9, COL1A1, FBN2, TFIP11, CHADL, COL5A2, POSTN, ADAMTS12, COLEC12, ADAMTSL1, COL3A1, COL6A1, COL1A2, COL6A3, HAPLN3, ALPL
DNA-binding transcription activator activity, RNA polymerase II-specific		GO:0001228	32	319	4.34e-06	0.000857867	JUN, SMAD6, JUND, SOX8, MYOCD, MAFF, GBX2, MYCL, ZBTB17, KLF15, SIX4, SOX11, EGR1, OTX1, KLF5, CSRNP3, EAF2, CREBRF, NFKB2, SRF, FOS, NKRF, SMARCD1, PATZ1, MYC, ARID3A, NFIB, TBPL1, RLF, HOXA4, EGR3, ATF3
ubiquitin protein ligase activity		GO:0061630	23	187	4.96e-06	0.000914867	DTX3L, TRIM13, DTX2, FBXO2, CBLL1, FBXO6, TOPORS, SMURF1, ASB1, PELI1, MSL2, GID4, NEURL1B, UBOX5, SIAH1, TRAF6, MYLIP, RNF25, PDZRN3, ZNRF3, RNF8, MUL1, RNF146
protein tyrosine/threonine phosphatase activity		GO:0008330	6	8	6.56e-06	0.00113498	DUSP8, DUSP5, DUSP4, DUSP16, DUSP1, DUSP10
integral component of membrane		GO:0016021	144	2565	1.26e-05	0.00182787	FGFRL1, TM2D3, GHR, STYK1, GPAT3, ZDHHC18, SLC9A9, PODXL, CYP2W1, GPM6B, LEPROT, SLC25A14, SLC25A12, CERS6, MRC2, CERS1, RELT, ATRNL1, SUSD4, CDH6, TRHDE, CLCN6, MUC4, SLC25A25, TMEM101, ORMDL2, SYT1, APP, ACSL6, LDAH, FREM2, COLEC12, CD3E, ICMT, IL7R, TNFSF10, SERINC4, TMEM35A, PAM, DPY19L3, SLC25A33, SLC25A38, FAM189A1, TMEM132B, SMURF1, HEPHL1, KCNMA1, SQLE, DMBT1, DIO2, TAPBPL, NKAIN2, ORAI2,…
endoplasmic reticulum		GO:0005783	43	524	1.28e-05	0.00182787	ITGA8, VMP1, CYB5R4, ALG2, GPAT3, ZDHHC18, P4HA3, STBD1, SQLE, CERS6, NRROS, CERS1, PLOD1, ADAMTS9, RSAD2, SELENOK, P3H2, UBXN2A, CYP51A1, ICMT, UGGT2, AQP11, FBXW7, TPST2, UTP15, FOS, RRS1, P4HB, PDIA4, PDIA2, TAPBPL, INSIG1, FKBP9, DHCR24, FAM172A, ARSG, ORMDL2, ZDHHC4, ACSL6, LDAH, CKAP4, STC2, CPED1
positive regulation of transcription by RNA polymerase II		GO:0045944	57	779	1.31e-05	0.00182787	CDH13, AUTS2, ASH2L, SMAD6, EGFR, ASXL1, SHH, SOX8, MYOCD, CCNT1, NLRC5, CSRNP3, LUM, FBLN5, GBX2, KLF11, MYCL, ZBTB17, KLF15, TWIST1, CIITA, EGR1, OTX1, EAF2, BCAS3, INHBA, KLF5, MAFF, CREBRF, NFKB2, JAG1, FOS, IGF2, SRF, TRAF6, FHOD1, GTF2H1, WWOX, TNIP2, NKRF, SMARCD1, GATA6, PATZ1, MYC, ARID3A, NFIB, TBPL1, AKIRIN2, EGR3, APP, RLF, EPC1, SIX4, HOXA4, KLF9, SOX11, ZBTB49
positive regulation of canonical Wnt signaling pathway		GO:0090263	13	70	1.32e-05	0.00182787	SFRP1, PTK7, SOX11, COL1A1, EGFR, CSNK1E, ADGRA2, GID8, GPC5, FZD9, FGF10, ROR2, RNF146
MAP kinase tyrosine/serine/threonine phosphatase activity		GO:0017017	6	10	1.64e-05	0.002161	DUSP8, DUSP5, DUSP4, DUSP16, DUSP1, DUSP10
cell surface		GO:0009986	27	264	1.74e-05	0.00218898	ITGA8, CDH13, ITGA4, EPHA2, IQGAP2, FZD9, FAP, TLN1, HBEGF, SPARC, ITGB8, AQP11, TGFBR3, ITGB3, EGFR, PDIA4, PLAT, GPC1, GPC5, SHH, VAMP4, SFRP1, BMP2, APP, ADGRA2, NRROS, UNC5C
nuclear speck		GO:0016607	25	235	1.93e-05	0.00232724	SYF2, NCBP3, NUAK2, SLU7, NFKBIZ, CBLL1, CACTIN, CWC25, RMI2, RBM8A, FNDC1, AFF2, EAF2, FTO, SURF2, AKAP17A, NSRP1, ELL, ARL6IP4, DUSP10, BRD2, THAP7, TFIP11, PNN, CKAP4
phosphoprotein phosphatase activity		GO:0004721	7	19	3.72e-05	0.0041228	DUSP5, DUSP8, PDXP, DUSP4, DUSP16, DUSP1, DUSP10
adherens junction		GO:0005912	13	80	4.58e-05	0.00472113	CDH11, JAG1, PDLIM1, PDLIM3, CDH18, EPHA5, TLN1, SHROOM2, IGSF21, PTPRM, CDC42EP4, CTNNA2, CDH6
focal adhesion		GO:0005925	16	118	4.68e-05	0.00472113	UBOX5, KLF11, ANXA6, TADA1, TLN2, EPHA2, TLN1, ITGB3, ABCB1, ITGA11, DAG1, ITGB8, TNS3, TNS2, PARVA, DLC1
mitogen-activated protein kinase binding		GO:0051019	7	20	4.87e-05	0.00472113	GCH1, DUSP8, DUSP5, DUSP4, DUSP16, DUSP1, DUSP10
response to lipopolysaccharide		GO:0032496	10	48	5.6e-05	0.00516449	BDKRB1, IL12RB2, PELI1, AKIRIN2, SMAD6, GCH1, TRIB1, TNFRSF11A, DUSP10, GGT7
zinc ion binding		GO:0008270	41	527	6.18e-05	0.00551793	TRIM13, TNFSF10, DMD, DTX2, IFIH1, SLU7, SHH, ZFAND5, CDADC1, PEX12, PAM, SIAH1, PRICKLE1, TRAF6, ADAMTS2, EGR1, ADAMTS9, DPEP1, LMCD1, ZNF385D, ZSWIM6, ZNF346, KDM2A, ZFAND2B, RNF8, TRHDE, GTF2H2, SUV39H2, ZCCHC24, ADAT2, SEC24D, ADA, GATA6, PDZRN3, GCH1, ZMAT3, UTRN, ANPEP, PIAS4, AEBP1, RNF146
actin filament binding		GO:0051015	19	164	6.72e-05	0.00580907	SHROOM2, MYH11, MYO1D, CNN1, ADD2, FHOD1, EGFR, ANXA6, TLN2, MYH10, TLN1, MARCKSL1, MYO18A, VIL1, CDK5R1, IQGAP2, DMD, GAS2, CTNNA2
inactivation of MAPK activity		GO:0000188	6	14	6.97e-05	0.00584704	DUSP8, DUSP5, DUSP4, DUSP16, DUSP1, DUSP10
peptidyl-threonine dephosphorylation		GO:0035970	6	15	9.45e-05	0.0073104	DUSP8, DUSP5, DUSP4, DUSP16, DUSP1, DUSP10
actin binding		GO:0003779	17	140	9.51e-05	0.0073104	MYH11, MAP1B, MYO3B, DMD, PDLIM1, PDLIM3, P4HB, DAG1, UTRN, WHAMM, MYOCD, WIPF2, ALKBH4, PARVA, CALD1, SPTBN1, MYO9B
cell-matrix adhesion		GO:0007160	10	52	0.000100702	0.00753084	TECTA, ITGA8, ITGB3, SRF, ITGA11, MUC4, ADAMTS12, ITGB8, SNED1, EPDR1
metal ion binding		GO:0046872	50	714	0.00012211	0.00889155	ITGA8, GNS, CYB5R4, GNAO1, SMAD6, SLU7, MOCS3, CHN2, RUNX1T1, CBLL1, F13A1, COL3A1, ZC3H12D, RNF113A, ZBTB17, ARHGEF28, EGR3, PDE1A, PLEKHF1, CIAPIN1, KCNMA1, LIG4, PHOSPHO2, RNF220, COLEC12, ZMPSTE24, SPON1, PDLIM1, PDLIM3, HMGCL, ZNHIT6, MAN2A1, CACNA1D, POSTN, TNS2, PDF, PDE8A, FDPS, ZC3H11A, DNAJA4, YOD1, PPTC7, NUBP2, ZGPAT, COL1A2, MYO9B, COL1A1, BCL6, PDE4D, ALPL
R-SMAD binding		GO:0070412	6	16	0.000125832	0.00892761	SMURF1, ANKRD1, FOS, SMAD6, JUN, MYOCD
protein homodimerization activity		GO:0042803	35	438	0.000129429	0.0089454	FOXP2, GRPEL2, ADD2, CDH13, CDADC1, MCL1, CPQ, PDXP, TPST2, ODC1, FBLN5, DPYD, TWIST1, FZD9, FAP, ZBTB38, VIL1, KYAT3, HMGCS1, SRF, JAM3, GID8, CRYM, YARS2, SKIL, EPHX2, HPGDS, PSPH, GCH1, GLB1, TOX3, ATF3, RNF8, STC2, PPCS
osteoblast differentiation		GO:0001649	10	54	0.000132548	0.0089454	IGF2, SFRP1, BMP3, BMP2, TWIST1, WWOX, EPHA2, BGLAP, SOX8, COL1A1
eyelid development in camera-type eye		GO:0061029	5	10	0.000165408	0.0108972	TWIST1, EGFR, JUN, SRF, INHBA
nuclear membrane		GO:0031965	15	120	0.000180723	0.0116293	PRICKLE1, RCC1, WDR3, SMOX, DTX2, THAP7, PRPF38A, TMEM18, GCH1, EGFR, EPC1, GTPBP4, TXNL4A, GATA6, OSBPL3
mitochondrion		GO:0005739	44	617	0.000212349	0.0130761	NIT1, BAG5, UQCR11, GTF3C4, SCP2, TRMT61B, FEN1, PDE12, CHCHD10, CAPN10, ASS1, SLC25A38, MAFF, SMURF1, TWNK, GABARAPL1, FASTKD3, AURKAIP1, CMPK2, RSAD2, PCF11, TRMT10C, ALDH18A1, KYAT3, SLC25A12, FBXW7, SLC44A1, ZBTB6, ANXA6, HMGCL, CPOX, CRYM, ALDH6A1, PNKD, PDF, MTHFD2, YARS2, PPTC7, OXCT1, WWOX, PPIF, MUL1, TRNT1, COQ2
protein ubiquitination		GO:0016567	23	244	0.000215865	0.0130761	DTX3L, TRIM13, DTX2, FBXO2, CBLL1, FBXO6, SMURF1, ASB1, MSL2, ASB8, RNF220, FBXW7, GID4, NEURL1B, SIAH1, RNF8, MYLIP, RNF25, PDZRN3, SOCS1, ZNRF3, FBXO32, MUL1
cell migration		GO:0016477	17	151	0.000217384	0.0130761	TGFBR3, ATRNL1, GPC1, PTK7, NTNG2, PTPRF, ITGB8, ITGB3, RHOU, ATRN, PODXL, MYO18A, ADAMTS12, PIK3C2G, GPC5, TNS3, BRAT1
skin development		GO:0043588	7	27	0.000234128	0.0137837	ADAMTS2, ARRDC3, ITGA3, COL5A2, COL1A1, SHH, DHCR24
negative regulation of cell population proliferation		GO:0008285	19	184	0.000263019	0.015162	PODN, FGFRL1, ZBTB17, BMP2, GTPBP4, DUSP1, APP, JUN, IRF1, CDH13, KLF11, INHBA, P3H2, TNS2, ZBTB49, SMAD6, BCL6, DLC1, ROR2
oxidation-reduction process		GO:0055114	33	421	0.000275409	0.0155522	MSMO1, ENOX1, CYB5R4, SESN3, P4HA3, NOX3, CYP2W1, PAM, SMOX, HEPHL1, DPYD, PLOD1, ASPH, SQLE, P3H2, DIO2, CYP51A1, ALDH18A1, P4HB, PDIA4, PDIA2, CPOX, ALDH6A1, TMX1, FADS2, RIOX1, DHCR24, BMP2, MSRA, MTHFD2, RDH10, WWOX, PRCP
extracellular matrix organization		GO:0030198	14	112	0.000293343	0.0159153	ITGA8, ADAMTSL1, FBLN2, ADAMTS2, APP, ADAMTS9, COL5A2, POSTN, ADAMTS12, COL1A2, COL1A1, COL6A1, COL3A1, NFKB2
microtubule cytoskeleton organization		GO:0000226	12	86	0.000318871	0.0169676	MAP1B, OBSL1, CNN1, VAMP4, TUBA1C, CAMSAP1, CDC14B, MAP2, EML1, MAP4, TTLL1, GAS2
skeletal muscle cell differentiation		GO:0035914	8	39	0.000338483	0.0173983	ANKRD1, FOS, ATF3, EGR1, SOX8, MAFF, GTF3C5, FOXN2
homophilic cell adhesion via plasma membrane adhesion molecules		GO:0007156	13	100	0.000339541	0.0173983	CDH11, SDK1, CDH13, OBSL1, PCDH9, PCDH11X, CDH18, PCDHAC2, DSG2, IGSF21, PCDHGA2, PTPRM, CDH6
ATP binding		GO:0005524	66	1073	0.000373134	0.018772	MYH10, MYH11, IFIH1, MYO3B, DNAH10, ACTG2, STYK1, EPHA4, EPHA5, PLK2, EGFR, EPHA2, TRIB1, MYO18A, MAPK10, MAP2K6, AACS, NLRC5, TP53RK, ASS1, DHX35, DNAH5, TWNK, PAPSS2, PTK7, MVD, CIITA, CMPK2, CKB, ROR2, LIG4, ABCB1, CSNK1E, PRKG1, DGKB, ALDH18A1, PLK3, MYO9B, ENTPD4, TTLL1, DDX55, CDK11A, CAMK2A, YARS2, ABCB10, MAST4, P2RY1, KIF3C, MOCS3, DDX20, DNAJA4, DDX24, KIF25, HSPA14, DDX47, DDX28, NUBP2…
collagen binding		GO:0005518	8	40	0.000392906	0.0194138	PODN, MRC2, CHADL, SPARC, AEBP1, COL6A1, COL6A2, LUM
catalytic step 2 spliceosome		GO:0071013	9	52	0.000443101	0.0215098	SYF2, RBM8A, TFIP11, LSM3, PNN, CACTIN, SLU7, DHX35, GPATCH1
lamellipodium		GO:0030027	13	104	0.000476954	0.022754	PDLIM3, UNC5C, FAP, EPHA2, PODXL, VIL1, IQGAP2, PDXP, PTPRM, PARVA, P4HB, CTNNA2, DAG1
DNA binding		GO:0003677	31	403	0.000557929	0.0261659	IFIH1, EGR1, ZFAND5, FEN1, SCRT2, CCNT1, RMI2, CERS6, ANKRD1, ASXL1, SOX11, TMEM18, EXO1, LIG4, ZBTB38, NFKB2, TSHZ2, ZNF687, POLR2F, TERF2IP, CENPT, DEDD, NFIB, TAF4, PALB2, RLF, SOX8, ZBTB43, PIAS4, SPTY2D1, EEPD1
SMAD protein signal transduction		GO:0060395	9	55	0.000636348	0.0293463	INHA, BMP3, BMP2, FOS, SMAD6, JUN, INHBA, MAGI2, ROR2
G1/S transition of mitotic cell cycle		GO:0000082	7	33	0.000666576	0.0302363	RCC1, CCNE1, PLK3, PLK2, RHOU, INHBA, USP37
vasculogenesis		GO:0001570	8	44	0.000686174	0.0306233	TGFBR3, ITGB8, EPHA2, GJC1, MYOCD, SHH, HAS2, FBXW7
positive regulation of cell population proliferation		GO:0008284	20	217	0.000702541	0.0308561	IL7R, IGF2, FGF10, EPGN, RAB25, ASH2L, TWIST1, GID8, HAS2, AQP11, MARCKSL1, HBEGF, MYOCD, SLC25A33, TNS3, PDF, MYC, SINHCAF, ODC1, EFNB2
cerebellum development		GO:0021549	5	15	0.000729844	0.0310429	FOXP2, GBX2, CDK5R1, CD3E, ATRN
positive regulation of cell-matrix adhesion		GO:0001954	5	15	0.000729844	0.0310429	ITGB3, CDH13, UTRN, DMD, CD3E
positive regulation of cell migration		GO:0030335	14	124	0.000740451	0.0310429	TGFBR3, SEMA3D, CDH13, BMP2, TWIST1, EGFR, PODXL, VIL1, CBLL1, COL1A1, DAB2, ROR2, HAS2, SEMA6A
regulation of RNA splicing		GO:0043484	6	24	0.000773924	0.0316161	AKAP17A, METTL4, AFF2, CLK1, PTBP3, PTBP2
collagen trimer		GO:0005581	7	34	0.000777957	0.0316161	C1QTNF3, COLEC12, COL1A1, COL3A1, COL6A3, COL6A2, COL12A1
positive regulation of apoptotic process		GO:0043065	14	125	0.000795427	0.0316161	BCL6, KLF11, DDX20, ANKRD1, CSRNP3, UNC5C, RASSF2, JUN, GADD45G, ZNF346, PHLDA2, BCL10, IP6K2, BMP2
response to hypoxia		GO:0001666	9	57	0.000799829	0.0316161	TGFBR3, SRF, BMP2, PLOD1, PLAT, VEGFA, MYOCD, ADA, SCAP
extracellular matrix structural constituent		GO:0005201	8	46	0.00088789	0.0346027	TECTA, ELN, FBN2, COL5A2, COL1A2, COL1A1, COL6A1, COL3A1
tissue development		GO:0009888	6	25	0.000929354	0.0357156	NTNG2, ATRN, ATRNL1, POSTN, SHH, DHCR24
peptidyl-tyrosine dephosphorylation		GO:0035335	11	85	0.000983149	0.0372654	CDC25A, CDC14B, PTPRF, DUSP8, TNS2, DUSP5, DUSP4, PTPRM, DUSP16, DUSP1, DUSP10
proteolysis		GO:0006508	22	258	0.00101252	0.03786	HABP2, CPQ, DPEP1, ADAMTSL1, ADAMTS9, MST1, HTRA1, SCPEP1, CFLAR, DPP4, CAPN9, TRHDE, TPP1, PIGK, PLAT, GGT7, SFRP1, CAPN14, CAPN10, ANPEP, C1S, PRCP
protein tyrosine phosphatase activity		GO:0004725	11	86	0.00107186	0.0395445	CDC25A, CDC14B, PTPRF, DUSP8, TNS2, DUSP5, DUSP4, PTPRM, DUSP16, DUSP1, DUSP10
positive regulation of osteoblast proliferation		GO:0033690	4	9	0.00109468	0.039855	ITGB3, SOX8, BMP2, FBLN5
extracellular region		GO:0005576	20	226	0.0011132	0.0398675	CCDC40, SHH, GPC1, C1R, TTLL1, INHBA, C1QTNF3, DNAH5, LCAT, PAM, FGF10, BGLAP, VIP, GPC5, COL1A1, NRROS, COL3A1, CRIM1, HTRA1, EPDR1
negative regulation of chondrocyte differentiation		GO:0032331	5	17	0.00116443	0.0398675	EFEMP1, SMAD6, ADAMTS12, WNT9A, CHADL
mRNA splicing, via spliceosome		GO:0000398	11	87	0.00116706	0.0398675	SNW1, SYF2, RBM8A, PRPF38A, NOVA1, SLU7, LSM3, SNRNP35, TXNL4A, CWC25, LSM8
fibrillar center		GO:0001650	11	87	0.00116706	0.0398675	LIPA, NFIB, RPP38, WDR43, ANKRD1, RRS1, IP6K2, UTP15, DAB2, NFKBIE, RSAD2
negative regulation of transcription by RNA polymerase II		GO:0000122	36	520	0.00125551	0.0423659	FOXP2, MAD2L2, CCNE1, PLK3, SOX8, AEBP1, MYOCD, SCRT2, FBLN5, BCL6, ETS2, KLF11, TWIST1, SOX11, EGR1, LMCD1, KLF5, GZF1, IRX5, MYC, SMAD6, IGF2, TRAF6, SUV39H2, CRYM, SKIL, GATA6, NFIB, DDX20, BMP2, EPC1, PRDM1, PIAS4, ZBTB20, ZBTB21, ATF3
mRNA binding		GO:0003729	15	148	0.001333	0.0444388	SLBP, ZC3H11A, NSRP1, NCBP3, NOVA1, HDLBP, PCF11, UPF3B, SNRNP35, EIF4ENIF1, PTBP3, PTBP2, ZC3H12D, SLC4A1AP, RBM8A
negative regulation of cell migration		GO:0030336	9	62	0.0013615	0.0444659	PODN, SFRP1, DPEP1, GTPBP4, DAG1, SHH, SINHCAF, DLC1, JAG1
RNA polymerase II cis-regulatory region sequence-specific DNA binding		GO:0000978	30	409	0.00136596	0.0444659	FOXP2, JUN, SMAD6, JUND, MYOCD, NLRC5, MED8, MAFF, MYCL, ZBTB17, KLF15, SIX4, OTX1, ETS2, KLF5, GZF1, NFKB2, ZBTB6, FOS, NKRF, SKIL, GATA6, PATZ1, MYC, NFIB, APP, PRDM1, ZBTB20, BCL6, ATF3
membrane raft		GO:0045121	11	90	0.00149527	0.0481094	ARID3A, DMD, TPP1, APP, EGFR, PODXL, GPC1, DAG1, GPM6B, SHH, DLC1
ossification		GO:0001503	7	39	0.00157333	0.050039	BMP2, TRAF6, FZD9, RASSF2, BGLAP, TNFRSF11A, COL1A1
cell morphogenesis		GO:0000902	9	64	0.00166018	0.0522014	IL7R, CDH11, ASXL1, CDH18, EGFR, ARHGEF28, LIPA, BCL6, CDH6
positive regulation of pri-miRNA transcription by RNA polymerase II		GO:1902895	6	29	0.00180242	0.0554144	SRF, BMP2, SMAD6, EGR1, JUN, KLF5
negative regulation of cell-cell adhesion		GO:0022408	4	11	0.00196762	0.0598287	PODXL, TGFBR3, JAG1, GTPBP4
regulation of actin cytoskeleton organization		GO:0032956	7	41	0.00202785	0.0609899	ITGB3, EPHA5, GPM6B, CDK5R1, DIXDC1, ARHGAP28, IQGAP2
adherens junction organization		GO:0034332	5	20	0.00213921	0.0630413	CDH11, CDH18, EPHA4, EFNB2, CDH6
animal organ morphogenesis		GO:0009887	9	67	0.00220437	0.0635364	IGF2, EFNB2, TRAF6, NTNG2, ASXL1, ATRN, ATRNL1, FGF10, PHLDA2
external side of plasma membrane		GO:0009897	16	174	0.00235317	0.0671259	ENOX1, IL7R, CDH13, IL12RB2, GHR, IL2RG, HHLA2, TGFBR3, P4HB, ITGA3, ITGB3, DAG1, TNFRSF11A, ADA, CD3E, ANPEP
positive regulation of protein localization to plasma membrane		GO:1903078	6	31	0.00242172	0.0683764	LRP1, ITGA3, EGFR, EPHA2, VIL1, SPTBN1
peptide catabolic process		GO:0043171	4	12	0.00254578	0.068473	TPP1, ANPEP, TRHDE, CPQ
coronary vasculature development		GO:0060976	5	21	0.00256729	0.068473	MYH10, PRICKLE1, SMAD6, PRDM1, PTK7
endoderm formation		GO:0001706	3	5	0.00259836	0.068473	DUSP5, DUSP4, DUSP1
bone trabecula formation		GO:0060346	3	5	0.00259836	0.068473	SFRP1, FBN2, COL1A1
negative regulation of amyloid-beta clearance		GO:1900222	3	5	0.00259836	0.068473	SRF, MYOCD, CYP51A1
positive regulation of T cell migration		GO:2000406	3	5	0.00259836	0.068473	SELENOK, APP, ITGB3
positive regulation of blood vessel diameter		GO:0097755	3	5	0.00259836	0.068473	SCPEP1, PTPRM, VIP
plasma membrane		GO:0005886	85	1580	0.00274778	0.0717275	CDH11, EFNB2, FGFRL1, SYT13, DPEP1, PTK7, SLC44A1, PANX3, EPHA5, RASSF2, EGFR, SLC9A9, PODXL, NKAIN2, ZMAT3, CNTN1, MAP4, GPM6B, DAB2, APCDD1, ADCYAP1R1, PLIN2, HTRA1, ARL4A, THSD7B, MPHOSPH8, GPR61, GPAM, PREX2, HEPHL1, FZD7, MARCKSL1, FZD9, EXO1, VIL1, CARMIL3, ETS2, DMBT1, ABCB1, MAGI2, EPHA4, DSG2, SURF2, AQP11, GEM, ANPEP, TECTA, SDK1, MAP1B, MYO1D, MXRA8, TRHDE, UNC5C, CDC42EP4, DGKB, PIK3C…
chromatin binding		GO:0003682	23	300	0.00283445	0.0732983	AUTS2, SMAD6, NELFA, EGFR, CCNT1, BCAS3, MPHOSPH8, ASXL1, EXO1, JUN, NPM3, PWWP2A, FOS, TSHZ2, SKIL, GATA6, PATZ1, BRD2, ARID3A, RCC1, TOX3, RNF8, BCL6
substrate adhesion-dependent cell spreading		GO:0034446	7	44	0.0028924	0.0741043	ITGA8, NTNG2, FZD7, ITGA4, ATRN, ATRNL1, PARVA
regulation of gene expression		GO:0010468	12	114	0.00293583	0.0745271	TGFBR3, TSKU, NOVA1, CDK11A, AFF2, ZNF142, GZF1, PRDM1, SHH, MAPK10, CACTIN, PHLDA2
positive regulation of epithelial cell migration		GO:0010634	5	22	0.0030542	0.0768271	RAB11A, VIL1, FGF10, JUN, RAB25
positive regulation of NF-kappaB transcription factor activity		GO:0051092	9	71	0.00314083	0.0782943	TRAPPC9, TRIM13, TRAF6, APP, CFLAR, TERF2IP, RNF25, BCL10, TNFRSF11A
regulation of bone mineralization		GO:0030500	4	13	0.00323062	0.078534	TWIST1, BGLAP, ANKH, ZMPSTE24
response to muscle stretch		GO:0035994	4	13	0.00323062	0.078534	JUN, DMD, ANKRD1, FOS
neural crest cell migration		GO:0001755	7	45	0.00323559	0.078534	GBX2, SEMA3D, ANXA6, SOX8, SHH, CTNNA2, SEMA6A
Wnt signaling pathway		GO:0016055	8	58	0.00329861	0.0793673	PTK7, FZD7, CCNE1, GID8, CSNK1E, WWOX, APCDD1, RNF146
DNA-binding transcription factor activity, RNA polymerase II-specific		GO:0000981	22	289	0.00373857	0.0866387	JUN, JUND, SOX8, KLF11, KLF15, TWIST1, SOX11, EGR1, NPAS3, ETS2, KLF5, IRX5, MYC, KLF9, SRF, FOS, SKIL, GATA6, NFIB, IRF1, SIX4, ATF3
positive regulation of T cell differentiation in thymus		GO:0033089	3	6	0.00378868	0.0866387	IL7R, EGR3, ADA
skin morphogenesis		GO:0043589	3	6	0.00378868	0.0866387	ERRFI1, SRF, COL1A1
regulation of mitochondrial mRNA stability		GO:0044528	3	6	0.00378868	0.0866387	PDE12, FASTKD2, FASTKD3
glutathione catabolic process		GO:0006751	3	6	0.00378868	0.0866387	CHAC1, GGT7, DPEP1
glycoprotein catabolic process		GO:0006516	3	6	0.00378868	0.0866387	FBXO2, FBXO6, MANBA
basement membrane		GO:0005604	8	60	0.00397522	0.087138	ATRN, ATRNL1, FREM2, SPARC, P3H2, COL6A1, HMCN1, DAG1
positive regulation of protein binding		GO:0032092	7	47	0.00401426	0.087138	DTX3L, SPON1, LRP1, BMP2, GCG, APP, ADD2
cell development		GO:0048468	4	14	0.00403096	0.087138	IRX5, CYB5R4, TRAF6, GJC1
sterol biosynthetic process		GO:0016126	4	14	0.00403096	0.087138	MSMO1, HMGCS1, SQLE, INSIG1
neural crest cell development		GO:0014032	4	14	0.00403096	0.087138	FAM172A, SOX8, RDH10, KBTBD8
mRNA methylation		GO:0080009	4	14	0.00403096	0.087138	TRMT6, CBLL1, TRMT10C, TRMT61B
aorta development		GO:0035904	4	14	0.00403096	0.087138	MYH10, PRICKLE1, SMAD6, PRDM1
SMAD binding		GO:0046332	6	35	0.00412321	0.0884412	TGFBR3, BMP2, COL5A2, SKIL, DAB2, MAGI2
apoptotic process		GO:0006915	11	104	0.00416844	0.0887237	DPEP1, IRF1, CIAPIN1, BRAT1, CFLAR, VIL1, WWOX, RELT, GAS2, DLC1, BCL10
heparin binding		GO:0008201	9	75	0.00436555	0.0922097	TGFBR3, FGFRL1, SFRP1, POSTN, COMP, APP, HBEGF, NAV2, VEGFA
sarcolemma		GO:0042383	7	48	0.00445308	0.093346	DMD, SGCD, UTRN, DAG1, COL6A1, COL6A3, COL6A2
cellular response to interleukin-1		GO:0071347	6	36	0.00465982	0.0969453	SFRP1, ANKRD1, CCL4, ADAMTS12, CACTIN, HAS2
response to insulin		GO:0032868	5	25	0.00491165	0.100818	SCAP, EGR1, KBTBD2, KLF15, SESN3
protease binding		GO:0002020	7	49	0.00492715	0.100818	TWNK, ITGA3, FAP, CSTA, CFLAR, CDK5R1, COL1A1
male genitalia development		GO:0030539	4	15	0.00495526	0.100818	SHH, ASB1, GREB1L, DHCR24
positive regulation of endothelial cell proliferation		GO:0001938	6	37	0.00524608	0.101809	CDH13, BMP2, EGR3, JUN, VIP, VEGFA
cellular response to exogenous dsRNA		GO:0071360	3	7	0.00526153	0.101809	IFIH1, MUL1, COLEC12
regulation of mitotic nuclear division		GO:0007088	3	7	0.00526153	0.101809	PDXP, CDK11A, OBSL1
positive regulation of calcium-mediated signaling		GO:0050850	3	7	0.00526153	0.101809	CDH13, CD3E, ADA
mitochondrial transcription		GO:0006390	3	7	0.00526153	0.101809	TWNK, TFB2M, SLC25A33
mesodermal cell differentiation		GO:0048333	3	7	0.00526153	0.101809	ITGA8, INHBA, ITGA3
negative regulation of satellite cell differentiation		GO:1902725	3	7	0.00526153	0.101809	TWIST1, SIX4, GPC1
growth factor activity		GO:0008083	10	93	0.00554425	0.106534	IGF2, INHA, EPGN, BMP2, INHBA, OSGIN2, HBEGF, VEGFA, BMP3, FGF10
camera-type eye development		GO:0043010	5	26	0.00567748	0.1076	EFEMP1, FOXP2, WDPCP, FBN2, SLC25A25
DNA replication		GO:0006260	6	38	0.00588457	0.110018	NFIB, LIG4, FEN1, KIN, CHAF1A, RMI2
cellular response to amino acid stimulus		GO:0071230	6	38	0.00588457	0.110018	SOCS1, SESN3, EGFR, COL5A2, COL1A1, COL6A1
neuron projection		GO:0043005	16	193	0.00595668	0.110319	RGS17, CDH13, GRIN2B, PTPRF, EPHA5, EPHA4, CAMK2A, EPHA2, MAP2, SYT13, CHRNA6, VIP, MAP4, ADCYAP1R1, FAM126A, GABRA2
lysosome		GO:0005764	13	142	0.00598044	0.110319	DTX3L, GNS, ARSG, PLEKHF1, MANBA, TPP1, PSAP, GLB1, PRCP, ADA, CPQ, EPDR1, ENGASE
response to bacterium		GO:0009617	8	65	0.00613538	0.112428	NFIB, BMP2, CFLAR, VIL1, DGKB, NLRC5, HMCN1, USP18
anchored component of membrane		GO:0031225	5	27	0.00652373	0.1152	TECTA, CDH13, CNTN1, DPEP1, ALPL
Wnt-protein binding		GO:0017147	5	27	0.00652373	0.1152	FZD9, SFRP1, APCDD1, ROR2, FZD7
ephrin receptor signaling pathway		GO:0048013	5	27	0.00652373	0.1152	EFNB2, EPHA5, EPHA4, CDK5R1, EPHA2
liver development		GO:0001889	6	39	0.00657788	0.1152	TGFBR3, JUN, MAN2A1, ADA, GATA6, ZMPSTE24
regulation of GTPase activity		GO:0043087	6	39	0.00657788	0.1152	EPHA5, EPHA4, CHN2, TRAPPC6B, BCL6, IQGAP2
negative regulation of transforming growth factor beta receptor signaling pathway		GO:0030512	6	39	0.00657788	0.1152	SMURF1, TGFBR3, SMAD6, PBLD, SKIL, HTRA1
integrin-mediated signaling pathway		GO:0007229	7	52	0.00657807	0.1152	ITGA8, ITGB3, ITGB8, ITGA3, ITGA4, TLN1, ITGA11
transcription regulatory region sequence-specific DNA binding		GO:0000976	10	96	0.00677204	0.116954	IRF1, KLF15, ASH2L, SIX4, SMAD6, EGR1, JUN, KLF11, KLF5, KLF9
negative regulation of apoptotic process		GO:0043066	16	196	0.00680505	0.116954	SHH, ANKRD1, GCG, TWIST1, CIAPIN1, PLK3, EGFR, VIP, MYO18A, SOX8, MCL1, EGR3, GATA6, DAB2, BCL6, SMAD6
axon guidance		GO:0007411	11	112	0.00689563	0.117315	EFNB2, GBX2, SEMA3D, UNC5C, EPHA5, EPHA4, EPHA2, MYH10, CDK5R1, DAG1, SEMA6A
regulation of transforming growth factor beta receptor signaling pathway		GO:0017015	3	8	0.00703333	0.117315	TGFBR3, NREP, ITGA3
peptide disulfide oxidoreductase activity		GO:0015037	3	8	0.00703333	0.117315	P4HB, PDIA4, PDIA2
lateral ventricle development		GO:0021670	3	8	0.00703333	0.117315	MYH10, TSKU, DNAH5
perinuclear region of cytoplasm		GO:0048471	22	307	0.00715873	0.117315	RASGRP3, CYB5R4, BAG5, ALG2, EGFR, STBD1, FZD9, RAB11A, INHBA, CDK5R1, OBSL1, AQP11, FBXW7, TRAF6, ANXA6, GTPBP4, MEX3D, PTPRM, GALNT3, APP, MYO9B, STC2
rRNA binding		GO:0019843	4	17	0.00720767	0.117315	DDX28, FASTKD2, EMG1, ERAL1
cholesterol biosynthetic process		GO:0006695	4	17	0.00720767	0.117315	HMGCS1, DHCR24, FDPS, INSIG1
positive regulation of transforming growth factor beta receptor signaling pathway		GO:0030511	4	17	0.00720767	0.117315	TGFBR3, ITGA8, MYOCD, DAB2
positive regulation of cell cycle arrest		GO:0071158	4	17	0.00720767	0.117315	GATA6, CDK5R1, FAP, ZBTB17
inner ear morphogenesis		GO:0042472	6	40	0.00732856	0.117951	ITGA8, GBX2, SIX4, OTX1, INSIG1, ROR2
protein dephosphorylation		GO:0006470	9	82	0.00737063	0.117951	PTPRF, DUSP5, DUSP8, PDXP, DUSP4, PTPRM, DUSP16, DUSP1, DUSP10
axon		GO:0030424	14	163	0.00737458	0.117951	EPHA4, NTNG2, SYT1, EPHA5, MYO1D, RAB11A, SYT13, CTNNA2, CCK, PNN, MUL1, APP, N4BP3, GABRA2
cell-cell adhesion via plasma-membrane adhesion molecules		GO:0098742	5	28	0.00745454	0.118544	CDH11, CDH18, FGFRL1, CDH13, CDH6
protein heterodimerization activity		GO:0046982	15	181	0.00761682	0.120433	RCC1, TAF4, ADD2, JAM3, ALG2, FZD9, P4HB, ITGA3, SUPT3H, GRIN2B, CHRAC1, MCL1, CENPT, CD3E, ATF3
negative regulation of cell growth		GO:0030308	8	68	0.00780169	0.122596	SERTAD2, SFRP1, OSGIN2, INHBA, EAF2, MUL1, IP6K2, BCL6
rRNA processing		GO:0006364	7	54	0.00788658	0.122596	RPF1, DDX47, NOL8, UTP15, MPHOSPH10, WDR18, NPM3
skeletal system development		GO:0001501	7	54	0.00788658	0.122596	FGFRL1, RASSF2, EPHA2, COL5A2, HOXA4, COL1A1, HAPLN3
transcription regulator complex		GO:0005667	14	165	0.00810971	0.124426	TBPL1, PDLIM1, SIX4, SOX11, SMAD6, NPAS3, JUND, KLF5, JUN, MED7, GATA6, ANKRD1, RIOX1, SKIL
cytoplasmic ribonucleoprotein granule		GO:0036464	6	41	0.00813916	0.124426	NFKBIZ, SOCS1, GHR, LIG4, ZC3H12D, CKAP4
negative regulation of BMP signaling pathway		GO:0030514	6	41	0.00813916	0.124426	SMURF1, SFRP1, SMAD6, SKIL, SHH, HTRA1
frizzled binding		GO:0005109	5	29	0.00847394	0.127889	ZNRF3, SFRP1, ROR2, WNT9A, FZD7
endodermal cell differentiation		GO:0035987	4	18	0.00855062	0.127889	COL6A1, INHBA, ITGA4, COL12A1
apoptotic signaling pathway		GO:0097190	4	18	0.00855062	0.127889	SHH, CFLAR, CD3E, ANXA6
receptor complex		GO:0043235	13	150	0.008995	0.129374	TGFBR3, LRP1, GHR, IL2RG, EPHA4, EPHA5, IL12RB2, EGFR, EPHA2, ROR2, GPR61, ADCYAP1R1, APP
positive regulation of nucleic acid-templated transcription		GO:1903508	6	42	0.00901221	0.129374	ANKRD1, NCOA4, SUPT3H, TADA1, BCL10, PDLIM1
JNK cascade		GO:0007254	3	9	0.00911742	0.129374	MAPK10, TRIB1, ROR2
positive regulation of activated T cell proliferation		GO:0042104	3	9	0.00911742	0.129374	IGF2, HHLA2, GPAM
commissural neuron axon guidance		GO:0071679	3	9	0.00911742	0.129374	SHH, NFIB, DAG1
filopodium membrane		GO:0031527	3	9	0.00911742	0.129374	FZD9, ITGA3, UTRN
5'-3' exonuclease activity		GO:0008409	3	9	0.00911742	0.129374	DCLRE1B, FEN1, TRIR
positive thymic T cell selection		GO:0045059	3	9	0.00911742	0.129374	SHH, SRF, CD3E
serine-type endopeptidase activity		GO:0004252	10	101	0.00927476	0.130935	TPP1, FAP, MST1, PLAT, DMBT1, HABP2, C1S, C1R, DPP4, HTRA1
positive regulation of transcription, DNA-templated		GO:0045893	17	222	0.00950888	0.133559	DTX3L, MAD2L2, SFRP1, BMP2, FZD7, CREB5, EGR1, ROR2, ETS2, GATA6, EAF2, TFB2M, TOX3, COL1A1, SFR1, DAB2, GPATCH3
small-subunit processome		GO:0032040	5	30	0.00958586	0.13396	PWP2, WDR3, UTP23, EMG1, MPHOSPH10
peptidyl-tyrosine phosphorylation		GO:0018108	9	86	0.00968211	0.134625	EPHA4, PTK7, EFEMP1, EPHA5, IL12RB2, EGFR, EPHA2, CLK1, ROR2
Golgi organization		GO:0007030	8	71	0.00978687	0.135401	VMP1, OBSL1, BAG5, BLZF1, DNAJC28, UBXN2A, BCAS3, TJAP1
calcium-dependent cell-cell adhesion via plasma membrane cell adhesion molecules		GO:0016339	4	19	0.0100471	0.138311	CDH11, CDH18, CDH13, CDH6
integrin binding		GO:0005178	8	72	0.0105253	0.143466	IGF2, ITGB3, ITGB8, FAP, TLN1, UTRN, P4HB, FBLN5
epidermal growth factor receptor signaling pathway		GO:0007173	5	31	0.0107941	0.146408	EFEMP1, HBEGF, EGFR, EPGN, VIL1
multicellular organism development		GO:0007275	14	172	0.0111497	0.149007	CDH11, SFRP1, SRF, SIAH1, FZD7, CDH18, EPHA5, EPHA4, EPHA2, CBLL1, FZD9, ROR2, GGNBP2, CDH6
ubiquitin protein ligase binding		GO:0031625	15	190	0.0112468	0.149007	UBOX5, FBXW7, GABARAPL1, PIAS4, TRAF6, BAG5, JUN, BLZF1, EGFR, YOD1, TRIB1, RNF8, MUL1, SMAD6, DIO2
phosphate ion transmembrane transport		GO:0035435	3	10	0.0115242	0.149007	ANKH, SLC37A1, SLC25A14
positive regulation of endocytosis		GO:0045807	3	10	0.0115242	0.149007	DAB2, LRP1, CBLL1
interleukin-1-mediated signaling pathway		GO:0070498	3	10	0.0115242	0.149007	TNIP2, EGR1, TRAF6
TRAPP complex		GO:0030008	3	10	0.0115242	0.149007	TRAPPC9, TRAPPC2L, TRAPPC6B
negative regulation of type I interferon-mediated signaling pathway		GO:0060339	3	10	0.0115242	0.149007	NLRC5, CACTIN, MUL1
neuromuscular process controlling posture		GO:0050884	3	10	0.0115242	0.149007	CNTNAP1, PNKD, GCH1
negative regulation of transcription, DNA-templated		GO:0045892	16	209	0.0116694	0.149233	PRICKLE1, KCTD1, SFRP1, MPHOSPH8, SIX4, RUNX1T1, THAP7, ZGPAT, CDK5R1, SKIL, NKRF, DAB2, ZBTB38, ZBTB21, RIOX1, BCL6
macroautophagy		GO:0016236	4	20	0.0117035	0.149233	UBXN6, GABARAPL1, TBC1D5, YOD1
microfilament motor activity		GO:0000146	4	20	0.0117035	0.149233	MYH10, MYH11, MYO1D, MYO9B
Schaffer collateral - CA1 synapse		GO:0098685	6	45	0.0120306	0.152214	CDH11, EFNB2, NTNG2, EPHA4, PLAT, DGKB
neuromuscular process controlling balance		GO:0050885	5	32	0.0121023	0.152214	CNTNAP1, TPP1, APP, NBN, MYH10
actin cytoskeleton		GO:0015629	12	140	0.0127148	0.158477	ACTG2, ALG2, MYO1D, VIL1, CDC42EP4, ABCB1, MTSS1, CTNNA2, MSRA, PDXP, PARVA, NPM3
RNA binding		GO:0003723	24	365	0.0131076	0.162057	ENOX1, NOP2, NOM1, AKAP17A, DHX35, EIF1B, RPF1, TFB2M, DDX55, RBM17, PUS7L, PUS3, LSM8, LSM3, SCAF4, RPP25L, NOL8, NPM3, GPATCH1, DDX20, ZNFX1, RALYL, KIN, PNO1
cellular response to calcium ion		GO:0071277	6	46	0.0131778	0.162057	FOS, SYT1, JUN, JUND, SYT13, PPIF
phosphatidylinositol phosphorylation		GO:0046854	6	46	0.0131778	0.162057	SOCS1, IP6K2, ITPKA, PIK3R3, PIK3C2G, FAM126A
regulation of multicellular organism growth		GO:0040014	4	21	0.0135252	0.165594	APP, ATRN, FTO, ZMPSTE24
protein kinase binding		GO:0019901	19	270	0.0139812	0.167923	ERRFI1, IL12RB2, PRKAB2, LRBA, BAG5, UNC5C, CDC25A, CCNE1, TNIP2, GATA6, ANK2, UTRN, CDK5R1, MAP2K6, CCNT1, SOCS1, CADPS, USP37, ADD2
cell migration involved in sprouting angiogenesis		GO:0002042	3	11	0.0142617	0.167923	EFNB2, EGR3, SRF
vinculin binding		GO:0017166	3	11	0.0142617	0.167923	UTRN, DAG1, TLN1
actin crosslink formation		GO:0051764	3	11	0.0142617	0.167923	GAS2, CNN1, DPYSL3
positive regulation of smooth muscle contraction		GO:0045987	3	11	0.0142617	0.167923	SRF, MYOCD, ADA
negative regulation of transcription elongation from RNA polymerase II promoter		GO:0034244	3	11	0.0142617	0.167923	SHH, NELFA, RNF8
morphogenesis of an epithelial sheet		GO:0002011	3	11	0.0142617	0.167923	JAG1, SRF, DAG1
negative regulation of cellular senescence		GO:2000773	3	11	0.0142617	0.167923	TWIST1, PLK2, BCL6
RNA polymerase I complex		GO:0005736	3	11	0.0142617	0.167923	POLR2F, POLR1D, TWISTNB
SCF ubiquitin ligase complex		GO:0019005	6	47	0.0143993	0.168113	FBXO6, FBXO2, FBXO32, FBXO33, SPSB3, FBXW7
apical part of cell		GO:0045177	6	47	0.0143993	0.168113	ITGA8, APP, FAP, PLAT, PATJ, DPEP1
DNA-binding transcription factor activity		GO:0003700	16	216	0.0152387	0.177166	TSC22D2, SRF, SMAD6, ZBTB38, CREB5, EGR1, ZNF687, ZGPAT, MAFF, CREBL2, SCRT2, NFKB2, ZBTB26, TFB2M, FOXN2, PRDM1
positive regulation of gene expression		GO:0010628	13	162	0.0156096	0.179965	IL7R, TGFBR3, ITGB3, ANKRD1, DNAJA4, TWIST1, ITGB8, MST1, ANK2, PRDM1, SHH, EPHX2, FGF10
lipid droplet		GO:0005811	6	48	0.0156974	0.180227	TRAF6, LDAH, RDH10, PLIN2, RSAD2, CKAP4
neuron projection development		GO:0031175	7	63	0.0162289	0.18556	MAP2, SRF, CAMSAP1, RAB11A, CNTN1, MAP4, GPM6B
negative regulation of NF-kappaB transcription factor activity		GO:0032088	5	35	0.0166607	0.188935	NLRC5, CACTIN, PELI1, PIAS4, SETD6
spliceosomal complex		GO:0005681	5	35	0.0166607	0.188935	PTBP2, CACTIN, SNW1, TFIP11, SLU7
cadherin binding		GO:0045296	6	49	0.0170743	0.189952	CDH11, CDH13, CDH18, PTPRM, CTNNA2, CDH6
protein disulfide isomerase activity		GO:0003756	3	12	0.0173352	0.189952	P4HB, PDIA4, PDIA2
clathrin adaptor activity		GO:0035615	3	12	0.0173352	0.189952	DAB2, TLN2, TLN1
cellular response to estrogen stimulus		GO:0071391	3	12	0.0173352	0.189952	SFR1, SFRP1, BCAS3
transmembrane-ephrin receptor activity		GO:0005005	3	12	0.0173352	0.189952	EPHA5, EPHA4, EPHA2
smooth muscle tissue development		GO:0048745	3	12	0.0173352	0.189952	FOXP2, ITGA8, SHH
positive regulation of epidermal growth factor-activated receptor activity		GO:0045741	3	12	0.0173352	0.189952	HBEGF, EPGN, FBXW7
isotype switching		GO:0045190	3	12	0.0173352	0.189952	LIG4, EXO1, NBN
transcription, DNA-templated		GO:0006351	7	64	0.0174369	0.189952	ASXL1, GTF2H2, POLR2F, POLR1D, CCNT1, RUNX1T1, TCEANC
ADP binding		GO:0043531	4	23	0.0176851	0.190407	MYH10, MYH11, MYO9B, MYO18A
actomyosin structure organization		GO:0031032	4	23	0.0176851	0.190407	MYO18A, ALKBH4, CNN1, FRMD1
T cell differentiation		GO:0030217	4	23	0.0176851	0.190407	IL7R, PATZ1, EGR1, CD3E
protein-containing complex		GO:0032991	17	240	0.0183319	0.19509	DTX3L, CAMKMT, RASSF2, RCC1, HMGCL, GCH1, SCP2, MREG, RAB11A, CEP76, RBM17, KIN, FEN1, UBXN6, UGGT2, BCL10, ZMPSTE24
membrane		GO:0016020	27	438	0.0183687	0.19509	MSMO1, TGFBR3, VMP1, ALG2, SERINC4, STBD1, SH3GL2, ORAI2, SLC44A1, SLC44A3, CPOX, PNKD, PIK3C2G, OSBPL3, DHCR24, BBS9, RGS17, BACE2, VEGFA, LRBA, DNAJA4, YRDC, ACSL6, PLEKHA3, STAMBPL1, EDEM2, ABCC2
positive regulation of pathway-restricted SMAD protein phosphorylation		GO:0010862	5	36	0.018402	0.19509	INHA, INHBA, BMP3, BMP2, DAB2
collagen fibril organization		GO:0030199	5	36	0.018402	0.19509	COL5A2, CDH11, ADAMTS2, LUM, COL1A1
lung development		GO:0030324	6	50	0.0185319	0.195717	TGFBR3, LIPA, ADAMTS2, ITGA3, CCDC40, FBXW7
oxidoreductase activity		GO:0016491	9	97	0.0188442	0.196325	MSMO1, ENOX1, PRCP, SMOX, HEPHL1, WWOX, CYP51A1, ALKBH4, FADS2
regulation of cell population proliferation		GO:0042127	9	97	0.0188442	0.196325	INHA, SAT1, BCL6, STYK1, JUN, JUND, PRDM1, JAG1, SQLE
negative regulation of canonical Wnt signaling pathway		GO:0090090	9	97	0.0188442	0.196325	MAD2L2, PRICKLE1, SFRP1, BMP2, ZNRF3, EGR1, SHH, DAB2, ROR2
protein binding		GO:0005515	11	131	0.0188733	0.196325	TGFBR3, MYH11, CNN1, JUN, KCNMA1, TLN1, HBEGF, CNTN1, CENPT, BCL10, CTNNA2
positive regulation of ERK1 and ERK2 cascade		GO:0070374	10	114	0.0190705	0.197633	BMP2, CCL4, EGFR, APP, JUN, ROR2, GCG, FGF10, PDE8A, FBXW7
catenin complex		GO:0016342	4	24	0.0200319	0.202862	CDH11, CDH18, CDH13, CDH6
negative regulation of cell adhesion		GO:0007162	4	24	0.0200319	0.202862	TGFBR3, CDH13, DUSP1, CBLL1
branching involved in blood vessel morphogenesis		GO:0001569	4	24	0.0200319	0.202862	ETS2, GBX2, SHH, SRF
learning or memory		GO:0007611	4	24	0.0200319	0.202862	FZD9, VIP, EGFR, AFF2
canonical Wnt signaling pathway		GO:0060070	6	51	0.0200724	0.202862	SFRP1, FZD7, FZD9, WNT9A, DIXDC1, SHH
filopodium		GO:0030175	5	37	0.0202591	0.202862	PODXL, UNC5C, VIL1, DAG1, IQGAP2
actin filament-based movement		GO:0030048	3	13	0.0207481	0.202862	MYH10, WIPF2, MYO9B
regulation of cellular protein localization		GO:1903827	3	13	0.0207481	0.202862	MAP2, CSNK1E, CCNE1
smooth muscle contraction		GO:0006939	3	13	0.0207481	0.202862	MYH11, PDE4D, TPCN2
anchored component of plasma membrane		GO:0046658	3	13	0.0207481	0.202862	GPC1, GPC5, EEPD1
cardiac muscle cell differentiation		GO:0055007	3	13	0.0207481	0.202862	GATA6, BMP2, MYOCD
cellular response to cadmium ion		GO:0071276	3	13	0.0207481	0.202862	JUN, EGFR, FOS
calcium-dependent cysteine-type endopeptidase activity		GO:0004198	3	13	0.0207481	0.202862	CAPN14, CAPN9, CAPN10
exocytosis		GO:0006887	6	52	0.0216975	0.210321	MYH10, RAB25, EXOC4, RAB11A, SNAP47, CADPS
transforming growth factor beta receptor signaling pathway		GO:0007179	6	52	0.0216975	0.210321	TGFBR3, FOS, SMAD6, JUN, NRROS, SKIL
regulation of transcription, DNA-templated		GO:0006355	16	226	0.021739	0.210321	SPTY2D1, DMD, EFEMP1, SOX11, SMAD6, TSC22D2, ZNF687, ZBTB38, TERF2IP, CREBL2, SCRT2, NFKB2, LIN54, ZBTB26, FOXN2, NAB2
myosin complex		GO:0016459	5	38	0.0222345	0.211616	MYO1D, MYH11, MYO3B, MYO9B, MYO18A
thymus development		GO:0048538	5	38	0.0222345	0.211616	SIX4, ASXL1, SHH, SRF, ZMPSTE24
cell adhesion molecule binding		GO:0050839	4	25	0.0225615	0.211616	DSG2, POSTN, ITGA4, PTPRF
sprouting angiogenesis		GO:0002040	4	25	0.0225615	0.211616	PARVA, CDH13, ADGRA2, VEGFA
telomere maintenance		GO:0000723	4	25	0.0225615	0.211616	CCNE1, DCLRE1B, TERF2IP, NBN
positive regulation of protein secretion		GO:0050714	4	25	0.0225615	0.211616	MYH10, MYO18A, ANKRD1, PARD6A
male gonad development		GO:0008584	6	53	0.0234091	0.211616	SFRP1, INHBA, SIX4, GATA6, COL6A1, PATZ1
regulation of heart rate		GO:0002027	3	14	0.0245018	0.211616	IRX5, DMD, PDE4D
biosynthetic process		GO:0009058	3	14	0.0245018	0.211616	KYAT3, PBLD, PRCP
structural constituent of muscle		GO:0008307	3	14	0.0245018	0.211616	MYH11, DAG1, PDLIM3
L-ascorbic acid binding		GO:0031418	3	14	0.0245018	0.211616	P4HA3, PLOD1, P3H2
exon-exon junction complex		GO:0035145	3	14	0.0245018	0.211616	UPF3B, RBM8A, PNN
mitochondrial cytochrome c oxidase assembly		GO:0033617	3	14	0.0245018	0.211616	COX19, FASTKD3, COX17
positive regulation of mitochondrial translation		GO:0070131	3	14	0.0245018	0.211616	FASTKD2, FASTKD3, TRMT10C
integrin complex		GO:0008305	3	14	0.0245018	0.211616	ITGA8, ITGB8, ITGB3
synaptic vesicle priming		GO:0016082	3	14	0.0245018	0.211616	SNAP47, CADPS, ERC2
dynein complex		GO:0030286	3	14	0.0245018	0.211616	DNAH10, DNAH12, DNAH5
temperature homeostasis		GO:0001659	3	14	0.0245018	0.211616	NOX3, FTO, ARRDC3
precatalytic spliceosome		GO:0071011	3	14	0.0245018	0.211616	PRPF38A, LSM8, LSM3
histone acetyltransferase activity		GO:0004402	4	26	0.0252769	0.211616	TADA1, SUPT3H, EPC2, EPC1
positive regulation of fibroblast proliferation		GO:0048146	4	26	0.0252769	0.211616	LIG4, JUN, ITGB3, EGFR
negative regulation of Wnt signaling pathway		GO:0030178	4	26	0.0252769	0.211616	APCDD1, TSKU, CSNK1E, WWOX
chromosome organization		GO:0051276	2	5	0.0263086	0.211616	LIG4, GEM
cerebellar granule cell precursor proliferation		GO:0021930	2	5	0.0263086	0.211616	SHH, GBX2
positive regulation of non-canonical Wnt signaling pathway		GO:2000052	2	5	0.0263086	0.211616	SFRP1, CSNK1E
Piccolo NuA4 histone acetyltransferase complex		GO:0032777	2	5	0.0263086	0.211616	EPC2, EPC1
corticospinal tract morphogenesis		GO:0021957	2	5	0.0263086	0.211616	CDH11, EPHA4
establishment of spindle orientation		GO:0051294	2	5	0.0263086	0.211616	KIF25, MAP4
regulation of DNA methylation		GO:0044030	2	5	0.0263086	0.211616	MPHOSPH8, RLF
iron-sulfur cluster binding		GO:0051536	2	5	0.0263086	0.211616	NUBP2, DPYD
regulation of ryanodine-sensitive calcium-release channel activity		GO:0060314	2	5	0.0263086	0.211616	DMD, PDE4D
procollagen-proline 4-dioxygenase activity		GO:0004656	2	5	0.0263086	0.211616	P4HA3, P4HB
negative regulation of long-term synaptic potentiation		GO:1900272	2	5	0.0263086	0.211616	APP, EPHA4
negative regulation of cardiac muscle cell differentiation		GO:2000726	2	5	0.0263086	0.211616	BMP2, FZD7
primitive streak formation		GO:0090009	2	5	0.0263086	0.211616	ETS2, SRF
U6 snRNP		GO:0005688	2	5	0.0263086	0.211616	LSM8, LSM3
DNA dealkylation involved in DNA repair		GO:0006307	2	5	0.0263086	0.211616	FTO, MGMT
toll-like receptor 3 signaling pathway		GO:0034138	2	5	0.0263086	0.211616	TNIP2, COLEC12
metallodipeptidase activity		GO:0070573	2	5	0.0263086	0.211616	CPQ, DPEP1
regulation of chromatin organization		GO:1902275	2	5	0.0263086	0.211616	ALKBH4, METTL4
regulation of protein localization to membrane		GO:1905475	2	5	0.0263086	0.211616	GPC1, GPC5
protection from non-homologous end joining at telomere		GO:0031848	2	5	0.0263086	0.211616	DCLRE1B, TERF2IP
germinal center formation		GO:0002467	2	5	0.0263086	0.211616	NFKB2, BCL6
-		GO:0045080	2	5	0.0263086	0.211616	APP, EGR1
regulation of removal of superoxide radicals		GO:2000121	2	5	0.0263086	0.211616	GCH1, FBLN5
transcription factor TFIIIC complex		GO:0000127	2	5	0.0263086	0.211616	GTF3C5, GTF3C4
heart valve development		GO:0003170	2	5	0.0263086	0.211616	SOX8, PRDM1
JUN kinase binding		GO:0008432	2	5	0.0263086	0.211616	MAD2L2, DUSP10
nephric duct morphogenesis		GO:0072178	2	5	0.0263086	0.211616	EFNB2, EPHA4
positive regulation of cardiac muscle cell differentiation		GO:2000727	2	5	0.0263086	0.211616	EFNB2, MYOCD
regulation of microvillus assembly		GO:0032534	2	5	0.0263086	0.211616	PODXL, KLF5
amyloid-beta clearance by transcytosis		GO:0150093	2	5	0.0263086	0.211616	RAB11A, LRP1
glomerular visceral epithelial cell development		GO:0072015	2	5	0.0263086	0.211616	ASXL1, JAG1
cranial suture morphogenesis		GO:0060363	2	5	0.0263086	0.211616	TWIST1, INSIG1
positive regulation of monocyte chemotactic protein-1 production		GO:0071639	2	5	0.0263086	0.211616	TWIST1, SELENOK
cell-substrate junction assembly		GO:0007044	2	5	0.0263086	0.211616	ITGB3, TLN1
microvillus		GO:0005902	5	40	0.0265497	0.212321	VIL1, MYO1D, EXOC4, IQGAP2, WWOX
cell fate commitment		GO:0045165	5	40	0.0265497	0.212321	GATA6, ROR2, BMP2, WNT9A, PRDM1
calmodulin binding		GO:0005516	8	87	0.0271275	0.216316	MARCKSL1, MYH11, CNN1, CAMSAP1, CAMK2A, MYO9B, CALD1, IQGAP2
inflammatory response		GO:0006954	10	122	0.0280031	0.219183	BDKRB1, LIPA, BMP2, CCL4, CIITA, EPHA2, NFKBIZ, NRROS, BCL6, DPEP1
protein targeting to membrane		GO:0006612	4	27	0.0281805	0.219183	AQP11, ZDHHC4, EXOC4, ZDHHC18
negative regulation of protein catabolic process		GO:0042177	4	27	0.0281805	0.219183	MAD2L2, EGFR, DEDD, CYP51A1
negative regulation of osteoblast differentiation		GO:0045668	4	27	0.0281805	0.219183	TWIST1, SMAD6, SFRP1, RIOX1
endothelial cell migration		GO:0043542	3	15	0.028596	0.219183	FAP, ADGRA2, CDH13
metanephros development		GO:0001656	3	15	0.028596	0.219183	ITGA8, RDH10, GREB1L
T cell costimulation		GO:0031295	3	15	0.028596	0.219183	HHLA2, EFNB2, CD3E
spectrin binding		GO:0030507	3	15	0.028596	0.219183	ANK2, CAMSAP1, ADD2
cell adhesion mediated by integrin		GO:0033627	3	15	0.028596	0.219183	ITGB8, ITGB3, ITGA11
morphogenesis of an epithelium		GO:0002009	3	15	0.028596	0.219183	FREM2, SOX8, DAG1
positive regulation of G2/M transition of mitotic cell cycle		GO:0010971	3	15	0.028596	0.219183	RAB11A, CDC25A, APP
neuroblast proliferation		GO:0007405	3	15	0.028596	0.219183	SHH, FZD9, EML1
cellular response to BMP stimulus		GO:0071773	3	15	0.028596	0.219183	GATA6, SFRP1, ADAMTS12
positive regulation of cell growth		GO:0030307	5	41	0.0288938	0.220245	JUN, SFRP1, EGFR, BRAT1, SLC25A33
embryonic digit morphogenesis		GO:0042733	5	41	0.0288938	0.220245	TWIST1, FREM2, WDPCP, SHH, ROR2
carbohydrate binding		GO:0030246	6	56	0.0290798	0.221055	MRC2, GALNT18, FBXO2, COLEC12, MAN2A1, GALNT3
cytoskeleton		GO:0005856	11	141	0.0293808	0.222731	FHOD1, DMD, ADD2, P4HB, TLN2, TLN1, UTRN, MYLIP, CDC42EP4, CALD1, FRMD1
nuclear body		GO:0016604	13	178	0.0295118	0.223112	UBOX5, KLF11, NELFA, SMAD6, EXO1, EPC1, MED7, YARS2, STK35, CREBRF, ZBTB20, MSRA, TERF2IP
phosphatase activity		GO:0016791	4	28	0.0312743	0.230328	PDXP, DUSP4, PHOSPHO2, PSPH
regulation of heart rate by cardiac conduction		GO:0086091	4	28	0.0312743	0.230328	DSG2, ANK2, CACNA1D, KCNJ5
negative regulation of phosphatase activity		GO:0010923	4	28	0.0312743	0.230328	MPHOSPH10, MYO1D, ELL, CSRNP3
mitotic spindle organization		GO:0007052	4	28	0.0312743	0.230328	RCC1, PLK2, EML1, MAP4
cholesterol metabolic process		GO:0008203	4	28	0.0312743	0.230328	SCAP, APP, LCAT, SQLE
tRNA methylation		GO:0030488	4	28	0.0312743	0.230328	TRMT6, BCDIN3D, TRMT10C, TRMT61B
DNA repair		GO:0006281	9	107	0.0315481	0.230328	MAD2L2, GTF2H1, RBM17, RMI2, MGMT, CHAF1A, NBN, EEPD1, ZMPSTE24
glutamatergic synapse		GO:0098978	14	199	0.0317541	0.230328	CDH11, EFNB2, ITGB3, NTNG2, CTTNBP2, EPHA4, MYH10, PLAT, RAB11A, SNAP47, DGKB, CADPS, CACNG5, ERC2
microtubule binding		GO:0008017	12	162	0.0326099	0.230328	MAP2, MAP1B, EML1, CNN1, KIF25, MAP10, RAB11A, WHAMM, MAP4, MDM1, GAS2, KIF3C
homeostasis of number of cells		GO:0048872	3	16	0.0330287	0.230328	IL7R, ASXL1, RASSF2
mitotic cell cycle checkpoint		GO:0007093	3	16	0.0330287	0.230328	PLK2, DCLRE1B, NBN
cellular response to amyloid-beta		GO:1904646	3	16	0.0330287	0.230328	APP, EPHA4, ITGA4
cardiac epithelial to mesenchymal transition		GO:0060317	3	16	0.0330287	0.230328	TGFBR3, FBLN2, BMP2
negative regulation of peptidyl-serine phosphorylation		GO:0033137	3	16	0.0330287	0.230328	DMD, RASSF2, PDE4D
protein folding		GO:0006457	7	74	0.0331512	0.230328	GRPEL2, FKBP10, P4HB, PDIA4, PDIA2, PPIF, FKBP9
hormone activity		GO:0005179	6	58	0.0333218	0.230328	IGF2, INHA, GCG, INHBA, CCK, STC2
cellular response to hypoxia		GO:0071456	5	43	0.0339637	0.230328	TWIST1, GATA6, SFRP1, SUV39H2, P4HB
negative regulation of JUN kinase activity		GO:0043508	2	6	0.034212	0.230328	SFRP1, DUSP10
mitral valve morphogenesis		GO:0003183	2	6	0.034212	0.230328	TWIST1, SMAD6
GPI-linked ephrin receptor activity		GO:0005004	2	6	0.034212	0.230328	EPHA5, EPHA4
regulation of centriole replication		GO:0046599	2	6	0.034212	0.230328	CEP76, PLK2
cellular copper ion homeostasis		GO:0006878	2	6	0.034212	0.230328	COX19, APP
snRNA transcription by RNA polymerase III		GO:0042796	2	6	0.034212	0.230328	SNAPC1, ELL
positive regulation of actin filament depolymerization		GO:0030836	2	6	0.034212	0.230328	PDXP, VIL1
lung-associated mesenchyme development		GO:0060484	2	6	0.034212	0.230328	SHH, PTK7
regulation of odontogenesis of dentin-containing tooth		GO:0042487	2	6	0.034212	0.230328	APCDD1, BMP2
negative regulation of transcription by competitive promoter binding		GO:0010944	2	6	0.034212	0.230328	KDM2A, MAD2L2
CDP-diacylglycerol biosynthetic process		GO:0016024	2	6	0.034212	0.230328	GPAM, GPAT3
5'-flap endonuclease activity		GO:0017108	2	6	0.034212	0.230328	EXO1, FEN1
sphingosine N-acyltransferase activity		GO:0050291	2	6	0.034212	0.230328	CERS6, CERS1
Pwp2p-containing subcomplex of 90S preribosome		GO:0034388	2	6	0.034212	0.230328	PWP2, WDR3
rRNA base methylation		GO:0070475	2	6	0.034212	0.230328	NOP2, EMG1
cornea development in camera-type eye		GO:0061303	2	6	0.034212	0.230328	WNT9A, KERA
negative regulation of p38MAPK cascade		GO:1903753	2	6	0.034212	0.230328	DUSP1, DUSP10
response to osmotic stress		GO:0006970	2	6	0.034212	0.230328	PLK3, TSC22D2
alpha-mannosidase activity		GO:0004559	2	6	0.034212	0.230328	MANEAL, MAN2A1
sarcoglycan complex		GO:0016012	2	6	0.034212	0.230328	SGCE, SGCD
telencephalon regionalization		GO:0021978	2	6	0.034212	0.230328	SHH, BMP2
cardiac muscle tissue morphogenesis		GO:0055008	2	6	0.034212	0.230328	BMP2, ANKRD1
ceramide transport		GO:0035627	2	6	0.034212	0.230328	PLTP, PLEKHA3
super elongation complex		GO:0032783	2	6	0.034212	0.230328	EAF2, AFF2
positive regulation of execution phase of apoptosis		GO:1900119	2	6	0.034212	0.230328	FAP, DLC1
Rho protein signal transduction		GO:0007266	4	29	0.0345598	0.231087	CDH13, BCL6, MYO9B, CDC42EP4
skeletal muscle tissue development		GO:0007519	4	29	0.0345598	0.231087	FOXP2, CFLAR, DMD, ANKRD1
nucleic acid binding		GO:0003676	11	145	0.0345754	0.231087	DDX24, DDX52, TSEN15, METTL4, TFIP11, ZCCHC24, ZNF385D, ZGPAT, ZMAT3, DDX47, GPATCH3
neuron migration		GO:0001764	7	75	0.0351136	0.233043	MYH10, SRF, TWIST1, ITGA3, CDK5R1, CCK, SEMA6A
positive regulation of I-kappaB kinase/NF-kappaB signaling		GO:0043123	7	75	0.0351136	0.233043	TRIM13, TNFSF10, PELI1, TRAF6, TNIP2, CFLAR, TERF2IP
negative regulation of gene expression		GO:0010629	8	92	0.0353506	0.234007	ANKRD1, TWIST1, ITGB8, APP, AFF2, STC2, CD3E, FBXW7
positive regulation of kinase activity		GO:0033674	6	59	0.0355853	0.234439	EPHA5, EPHA4, EPHA2, ROR2, NBN, BCL10
cellular response to tumor necrosis factor		GO:0071356	6	59	0.0355853	0.234439	SFRP1, ANKRD1, CCL4, ADAMTS12, CACTIN, HAS2
axonogenesis		GO:0007409	5	44	0.0366925	0.237644	MAP2, MAP1B, CCK, NTNG2, CTNNA2
iron-sulfur cluster assembly		GO:0016226	3	17	0.0377964	0.237644	NUBP2, IBA57, CIAPIN1
positive regulation of filopodium assembly		GO:0051491	3	17	0.0377964	0.237644	SRF, BCAS3, DPYSL3
negative regulation of epithelial to mesenchymal transition		GO:0010719	3	17	0.0377964	0.237644	MAD2L2, SFRP1, PBLD
positive regulation of JUN kinase activity		GO:0043507	3	17	0.0377964	0.237644	EPHA4, TNFRSF11A, TRAF6
glycosaminoglycan binding		GO:0005539	3	17	0.0377964	0.237644	TGFBR3, GNS, SHH
fibroblast growth factor binding		GO:0017134	3	17	0.0377964	0.237644	TGFBR3, GPC1, FGFRL1
epidermis development		GO:0008544	3	17	0.0377964	0.237644	PLOD1, EGFR, ZMPSTE24
negative regulation of Rho protein signal transduction		GO:0035024	3	17	0.0377964	0.237644	ITGA3, DLC1, BCL6
dendrite membrane		GO:0032590	3	17	0.0377964	0.237644	AKAP5, SGCE, GABRA2
non-canonical Wnt signaling pathway		GO:0035567	3	17	0.0377964	0.237644	FZD9, SFRP1, FZD7
cellular response to lipopolysaccharide		GO:0071222	6	60	0.0379452	0.237644	ANKRD1, TRAF6, CMPK2, TNIP2, CACTIN, PDE4D
microtubule		GO:0005874	10	129	0.0379714	0.237644	MAP1B, CNN1, TUBA1C, TCP11L1, MAP2, KIF25, MAP4, MDM1, GAS2, KIF3C
regulation of cytokinesis		GO:0032465	4	30	0.0380379	0.237644	RAB11A, PDXP, PLK3, PLK2
branching involved in ureteric bud morphogenesis		GO:0001658	4	30	0.0380379	0.237644	SHH, GZF1, BMP2, GREB1L
positive regulation of bone mineralization		GO:0030501	4	30	0.0380379	0.237644	FZD9, FBN2, BMP2, GPM6B
cytokine binding		GO:0019955	4	30	0.0380379	0.237644	IL12RB2, TNFRSF11A, GHR, IL2RG
positive regulation of epithelial cell proliferation		GO:0050679	4	30	0.0380379	0.237644	EGFR, SFRP1, FGF10, EPGN
hemopoiesis		GO:0030097	4	30	0.0380379	0.237644	ASXL1, CIAPIN1, ADD2, CCL4
Golgi apparatus		GO:0005794	30	534	0.0380472	0.237644	FGFRL1, SMAD6, RASSF2, ZDHHC18, GALNT18, CPQ, SELENOK, SGCE, TBC1D5, FAM114A1, KLF5, P3H2, OBSL1, FBXW7, TPST2, TPP1, WWOX, ST6GALNAC3, DUSP10, GALNT3, BACE2, BCL6, ZDHHC4, GLT8D2, APP, GLB1, PLEKHA3, STC2, IL17RD, MANEAL
cilium		GO:0005929	7	77	0.0392656	0.244703	BBS9, FAM161B, TTLL1, CEP41, CCDC40, P2RY1, UBXN10
negative regulation of neuron differentiation		GO:0045665	5	45	0.0395522	0.245934	EIF4ENIF1, APP, JAG1, NEPRO, DIXDC1
negative regulation of endopeptidase activity		GO:0010951	7	78	0.0414568	0.24993	CRIM1, CPAMD8, APP, CSTA, COL6A3, SERPINB6, C4
negative regulation of protein kinase B signaling		GO:0051898	4	31	0.0417091	0.24993	MUL1, EPHA2, MAGI2, DAG1
clathrin binding		GO:0030276	4	31	0.0417091	0.24993	SYT1, SYT13, TLN2, TLN1
mitochondrion organization		GO:0007005	5	46	0.0425436	0.24993	CHCHD10, CAMKMT, HMGCL, TMEM11, MAN2A1
histone acetyltransferase binding		GO:0035035	3	18	0.0428945	0.24993	EGR1, BCAS3, MYOCD
positive regulation of cell division		GO:0051781	3	18	0.0428945	0.24993	IGF2, SHH, VEGFA
RNA polymerase II core promoter sequence-specific DNA binding		GO:0000979	3	18	0.0428945	0.24993	GBX2, SOX8, FOS
cellular response to reactive oxygen species		GO:0034614	3	18	0.0428945	0.24993	JUN, EGFR, FOS
embryonic cranial skeleton morphogenesis		GO:0048701	3	18	0.0428945	0.24993	TWIST1, IRX5, SIX4
dystroglycan binding		GO:0002162	2	7	0.0429044	0.24993	MAP2, DAG1
U2-type spliceosomal complex		GO:0005684	2	7	0.0429044	0.24993	CWC25, RNF113A
thyroid hormone metabolic process		GO:0042403	2	7	0.0429044	0.24993	CRYM, DIO2
histone demethylase activity (H3-K36 specific)		GO:0051864	2	7	0.0429044	0.24993	KDM2A, RIOX1
high-density lipoprotein particle		GO:0034364	2	7	0.0429044	0.24993	LCAT, PLTP
platelet-derived growth factor binding		GO:0048407	2	7	0.0429044	0.24993	COL6A1, COL1A1
positive regulation of extrinsic apoptotic signaling pathway in absence of ligand		GO:2001241	2	7	0.0429044	0.24993	INHBA, WWOX
complement activation, classical pathway		GO:0006958	2	7	0.0429044	0.24993	C1S, C1R
positive regulation of DNA-templated transcription, initiation		GO:2000144	2	7	0.0429044	0.24993	TWIST1, JUN
extracellular matrix assembly		GO:0085029	2	7	0.0429044	0.24993	HAS2, GPM6B
snRNA transcription by RNA polymerase II		GO:0042795	2	7	0.0429044	0.24993	SNAPC1, ELL
inositol hexakisphosphate kinase activity		GO:0000828	2	7	0.0429044	0.24993	ITPKA, IP6K2
transcription factor TFIIH holo complex		GO:0005675	2	7	0.0429044	0.24993	GTF2H2, GTF2H1
protein kinase B binding		GO:0043422	2	7	0.0429044	0.24993	BCL10, TRAF6
cyclin-dependent protein serine/threonine kinase activator activity		GO:0061575	2	7	0.0429044	0.24993	CCNT1, CDK5R1
regulation of dendritic spine morphogenesis		GO:0061001	2	7	0.0429044	0.24993	EPHA4, CDK5R1
embryonic eye morphogenesis		GO:0048048	2	7	0.0429044	0.24993	EFEMP1, FBN2
protein localization to nucleolus		GO:1902570	2	7	0.0429044	0.24993	RRS1, NOL8
isoprenoid biosynthetic process		GO:0008299	2	7	0.0429044	0.24993	HMGCS1, COQ2
4 iron, 4 sulfur cluster binding		GO:0051539	4	32	0.0455735	0.264357	NUBP2, CIAPIN1, RSAD2, DPYD
negative regulation of angiogenesis		GO:0016525	5	47	0.0456677	0.264357	PTPRM, SPARC, PLK2, EPHA2, FBLN5
regulation of cell shape		GO:0008360	7	80	0.0460736	0.266149	MYH10, RHOU, CDC42EP4, VIL1, P2RY1, DLC1, ZMPSTE24
protein sumoylation		GO:0016925	3	19	0.0483172	0.268565	IFIH1, MUL1, PIAS4
adipose tissue development		GO:0060612	3	19	0.0483172	0.268565	SOX8, FTO, SLC25A25
outflow tract septum morphogenesis		GO:0003148	3	19	0.0483172	0.268565	GATA6, SMAD6, PARVA
oligodendrocyte differentiation		GO:0048709	3	19	0.0483172	0.268565	SHH, SOX8, DUSP10
actin-dependent ATPase activity		GO:0030898	3	19	0.0483172	0.268565	MYH10, MYH11, MYO1D
regulation of immune response		GO:0050776	3	19	0.0483172	0.268565	HHLA2, IRF1, FGL1
spindle midzone		GO:0051233	3	19	0.0483172	0.268565	ARL8B, APP, GEM
regulation of Rho protein signal transduction		GO:0035023	3	19	0.0483172	0.268565	ARHGEF28, DLC1, MYO9B
mRNA transport		GO:0051028	3	19	0.0483172	0.268565	SLBP, RBM8A, NCBP3
mitotic cell cycle		GO:0000278	6	64	0.0483681	0.268565	TUBA1C, PLK3, PLK2, CDC14B, CENPT, GEM
magnesium ion binding		GO:0000287	11	154	0.0485578	0.268565	MYH11, EPHX2, MTHFD2, PSPH, HMGCL, HPRT1, MAST4, PDXP, FEN1, HPGDS, GEM
protein autoubiquitination		GO:0051865	5	48	0.0489248	0.268565	DTX3L, TRIM13, TRAF6, RNF8, RNF146
response to endoplasmic reticulum stress		GO:0034976	4	33	0.0496306	0.268565	P4HB, PDIA4, TMX1, PDIA2
negative regulation of cysteine-type endopeptidase activity involved in apoptotic process		GO:0043154	4	33	0.0496306	0.268565	CFLAR, VIL1, DPEP1, DHCR24
