# Supplementary material for: Large-scale transcriptomic and genomic analyses reveal a novel functional gene SERPINB6 for chicken carcass traits
Source: J Anim Sci Biotechnol. 2024 May 11;15:70. doi: 10.1186/s40104-024-01026-3 (PMC11571647; doi:10.1186/s40104-024-01026-3)
Supplement: Supplementary file 14 — Additional file 14: Table S7. Comparison of the phenotypes of different genotypes with significant association sites of SERPINB6. [file 40104_2024_1026_MOESM14_ESM.xlsx]

## Sheet: Table S7
Table S7 Comparison of the phenotypes of different genotypes with significant association sites of SERPINB6
SNP	Variant ID	Genotype	LW/g	DW/g	EW/g	BMW/g
2:g.67638253C/T	rs739324879	CC(32)	1554.06±28.52a	1381.53±25.97a	1069.95±20.19a	174.13±3.94a
		CT(101)	1518.12±15.70ab	1348.63±13.92ab	1024.17±10.98b	169.04±2.13ab
		TT(214)	1490.37±11.99b	1323.67±10.76b	1008.58±8.37b	165.04±1.61a
		P value	0.04	0.04	0.01	0.02
2:g.67636387T/C	rs738992144	CC(32)	1571.56±30.19	1405.66±27.01a	1076.52±21.02a	171.07±4.07
		CT(99)	1505.46±17.17	1335.40±15.36b	1014.42±11.95b	164.27±2.31
		TT(213)	1495.54±11.70	1327.97±10.47b	1012.75±8.15b	167.67±1.58
		P value	0.07	0.04	0.04	0.67
2:g.67631560G/A	rs313263200	AA(113)	1477.26±14.98	1323.63±13.18	995.98±10.37b	163.00±2.01
		GA(149)	1518.93±15.16	1338.84±13.73	1025.97±10.80ab	168.70±2.15
		GG(84)	1517.02±16.95	1351.55±15.51	1037.02±11.43a	169.18±1.94
		P value	0.12	0.25	0.02	0.06
2:g.67631671C/T	rs317934171	CC(94)	1530.96±17.58	1359.26±15.74	1044.10±12.28a	170.99±2.35a
		CT(142)	1502.75±14.31	1335.32±12.81	1020.27±9.99ab	167.76±1.91ab
		TT(106)	1488.40±16.56	1320.11±14.82	998.18±11.57b	162.66±2.21b
		P value	0.18	0.12	0.01	0.02
2:g.67635656C/T	rs315109120	CC(25)	1544.80±34.07	1376.10±30.53	1058.08±23.81a	170.58±4.54
		CT(132)	1520.23±14.83	1345.65±13.29	1029.02±10.36ab	169.04±1.98
		TT(185)	1488.92±12.52	1324.90±11.22	1006.89±8.75b	165.29±1.67
		P value	0.07	0.08	0.02	0.11
2:g.67636397T/C	rs312687019	CC(148)	1495.54±14.08	1328.59±12.59	1010.13±9.79b	167.28±1.89
		TC(134)	1497.54±14.79	1328.64±13.23	1013.68±10.29b	165.93±1.99
		TT(56)	1555.18±22.88	1384.63±20.46	1063.41±15.92a	170.02±3.08
		P value	0.13	0.08	0.03	0.93
2:g.67637887G/C	rs14200392	CC(100)	1482.50±17.09	1322.95±15.37	1003.50±11.92b	163.93±2.29
		GC(140)	1506.29±14.45	1337.15±12.99	1015.51±10.07b	167.46±1.94
		GG(97)	1538.76±17.35	1361.41±15.60	1047.38±12.10a	170.98±2.33
		P value	0.05	0.11	0.01	0.05
2:g.67637912A/C	rs317616732	AA(271)	1500.70±10.34	1333.00±9.24	1015.211±7.19b	166.51±1.39
		CA(59)	1502.88±22.15	1330.28±19.81	1011.61±15.41b	165.32±2.98
		CC(15)	1622.67±43.94	1454.90±39.29	1122.81±30.57a	182.04±5.92
		P value	0.08	0.06	0.03	0.14
2:g.67639396C/T	rs731580755	CC(65)	1524.31±21.09	1352.45±18.90	1036.34±14.81a	169.04±2.85
		CT(136)	1529.71±14.58	1356.56±13.07	1032.49±10.24a	169.26±1.97
		TT(142)	1476.69±14.27	1314.13±12.79	1001.69±10.02b	163.92±1.93
		P value	0.05	0.05	0.03	0.08
2:g.67630899T/A	rs15113522	AA(20)	1502.50±38.10	1341.20±34.11	1024.45±26.63	173.11±5.11a
		AT(83)	1525.18±18.70	1347.57±16.74	1033.45±13.07	172.36±2.51a
		TT(238)	1498.87±11.05	1332.50±9.89	1013.92±7.72	165.26±1.48b
		P value	0.3	0.32	0.19	0.01
2:g.67633805G/A	rs794171239	AA(2)	1680.00±120.91	1491.00±108.42	1145.65±84.66	203.30±16.11a
		AG(38)	1529.74±27.74	1348.68±24.87	1036.50±19.42	173.26±3.70b
		GG(308)	1502.31±9.74	1335.75±8.74	1017.46±6.82	166.19±1.30b
		P value	0.18	0.32	0.16	0.01
2:g.67634331A/C	rs316715212	AA(38)	1512.90±27.75	1341.18±24.91	1043.32±19.39	175.40±3.71a
		AC(127)	1510.95±15.18	1339.76±13.63	1023.99±10.61	167.18±2.03b
		CC(183)	1500.27±12.64	1335.48±11.35	1011.71±8.84	165.20±1.69b
		P value	0.73	0.85	0.17	0.03
2:g.67635221G/A	rs317988927	AA(15)	1480.67±44.37	1310.97±39.70	997.99±30.99	162.69±5.87
		AG(71)	1516.34±20.39	1344.11±18.25	1026.31±14.25	162.66±2.70
		GG(258)	1505.78±10.70	1338.49±9.57	1019.52±7.47	168.47±1.41
		P value	0.65	0.54	0.62	0.02
2:g.67638721C/T	rs314794761	CC(208)	1498.75±11.89	1332.95±10.65	1011.12±8.34	164.61±1.59b
		TC(98)	1515.92±17.33	1352.38±15.52	1037.46±12.14	170.75±2.31a
		TT(31)	1513.55±30.80	1314.97±27.60	1018.60±21.59	171.28±4.11a
		P value	0.41	0.86	0.14	0.03
2:g.67639947T/C	rs739434048	CC(11)	1595.46±51.40	1431.09±45.97	1091.16±35.99	179.51±6.89a
		CT(70)	1513.29±20.37	1342.15±18.22	1022.73±14.27	170.56±2.73ab
		TT(268)	1501.46±10.41	1333.72±9.31	1016.69±7.29	165.74±1.40b
		P value	0.22	0.18	0.19	0.04
Notes: P value represents the degree of association between each SNP and carcass traits. Different letters of the superscript represent the differences between genotypes after multiple comparisons (lowercase letters are used when P < 0.05)
